# Supplementary material for: Human genes with CpG island promoters have a distinct transcription-associated chromatin organization
Source: Genome Biol. 2012 Nov 27;13(11):R110. doi: 10.1186/gb-2012-13-11-r110 (PMC3580500; doi:10.1186/gb-2012-13-11-r110)
Supplement: Additional file 1 — Table with gene groups classified according to promoter type and gene expression level. Excel file containing human genes classified according to their promoter type and their expression level in CD4+ T cells and IMR90 cells. [file gb-2012-13-11-r110-S1.XLSX]

## Sheet: Sheet1
	Expression level (CD4+ T-cells)
	Low	Medium	High
CpG	1799	2720	3295		UCSC CpG island annotation.
nonCpG	2612	1595	1018
HCP	1855	2772	3401		CpG island annotation based on the definition by Weber et al.
ICP	998	761	566
LCP	1558	782	346
CpGcluster	1916	2833	3332		CpG islands identified by CpGcluster (Hackenberg et al).
nonCpGcluster	2495	1482	981
CpG single TSS	1046	1450	1697		UCSC CpG island annotation.
nonCpG single TSS	1604	824	446
	Expression level (IMR90)
	Low	Medium	High
CpG	1682	2768	3364		UCSC CpG island annotation.
nonCpG	2626	1602	997
