# Supplementary material for: Human genes with CpG island promoters have a distinct transcription-associated chromatin organization
Source: Genome Biol. 2012 Nov 27;13(11):R110. doi: 10.1186/gb-2012-13-11-r110 (PMC3580500; doi:10.1186/gb-2012-13-11-r110)
Supplement: Additional file 2 — Table with the expression-matched groups of CpG and non-CpG promoter genes. Excel file containing the Ensembl identifiers of genes and the corresponding expression values used to generate all the average chromatin profile plots in the main figures. [file gb-2012-13-11-r110-S2.XLSX]

## Sheet: Sheet1
nonCpG promoter genes		CpG promoter genes		Expression level set
Ensembl gene identifier	Expression value	Ensembl gene identifier	Expression value
ENSG00000143341	7.98917	ENSG00000158220	7.94311	Low
ENSG00000162618	8.0838	ENSG00000180287	8.5776	Low
ENSG00000126856	8.66792	ENSG00000198028	8.16105	Low
ENSG00000171201	9.46873	ENSG00000164932	9.56518	Low
ENSG00000184330	10.3822	ENSG00000205038	10.4792	Low
ENSG00000112706	11.1269	ENSG00000213705	10.269	Low
ENSG00000214415	11.1633	ENSG00000186479	11.0356	Low
ENSG00000136696	11.9357	ENSG00000172031	10.8891	Low
ENSG00000129170	12.135	ENSG00000137098	12.288	Low
ENSG00000168065	12.6143	ENSG00000183196	11.6077	Low
ENSG00000198542	12.9035	ENSG00000043355	12.4478	Low
ENSG00000180424	12.9461	ENSG00000163806	12.6464	Low
ENSG00000215217	13.1146	ENSG00000173157	14.446	Low
ENSG00000196407	13.4463	ENSG00000127377	13.8287	Low
ENSG00000187021	13.5565	ENSG00000105613	14.045	Low
ENSG00000131737	13.5679	ENSG00000196482	14.8694	Low
ENSG00000111536	13.7567	ENSG00000186895	14.791	Low
ENSG00000184530	13.9307	ENSG00000166265	13.2422	Low
ENSG00000147655	13.9516	ENSG00000160766	13.0805	Low
ENSG00000166819	14.7785	ENSG00000161509	13.4012	Low
ENSG00000117215	14.8819	ENSG00000115616	16.3637	Low
ENSG00000155974	14.9115	ENSG00000165023	15.1129	Low
ENSG00000150201	14.9508	ENSG00000161682	15.0329	Low
ENSG00000205279	15.0075	ENSG00000156206	16.042	Low
ENSG00000185630	15.2932	ENSG00000162595	15.1268	Low
ENSG00000105383	16.0104	ENSG00000135480	15.0874	Low
ENSG00000145839	16.8624	ENSG00000166157	17.1421	Low
ENSG00000170959	17.0324	ENSG00000203724	15.8794	Low
ENSG00000182272	17.1618	ENSG00000105852	17.004	Low
ENSG00000170396	17.1879	ENSG00000185737	16.2401	Low
ENSG00000137745	17.2974	ENSG00000153132	16.3791	Low
ENSG00000086696	17.3096	ENSG00000176894	17.0891	Low
ENSG00000203859	17.3779	ENSG00000137561	18.1777	Low
ENSG00000104879	17.5918	ENSG00000186765	16.074	Low
ENSG00000131095	17.5979	ENSG00000072133	18.5247	Low
ENSG00000165300	17.748	ENSG00000215261	18.3945	Low
ENSG00000204548	17.9286	ENSG00000075043	19.0139	Low
ENSG00000105889	17.9567	ENSG00000101188	17.0457	Low
ENSG00000156006	18.0169	ENSG00000062038	17.4836	Low
ENSG00000163833	18.1989	ENSG00000186377	19.4196	Low
ENSG00000115488	18.2743	ENSG00000187811	19.058	Low
ENSG00000196136	18.3875	ENSG00000171714	17.7066	Low
ENSG00000162692	18.5581	ENSG00000164694	19.9703	Low
ENSG00000204187	18.6737	ENSG00000197444	19.409	Low
ENSG00000165078	19.2385	ENSG00000187678	19.6758	Low
ENSG00000204904	19.9278	ENSG00000176387	19.9713	Low
ENSG00000173335	20.22	ENSG00000124237	19.9209	Low
ENSG00000134389	20.3032	ENSG00000182389	21.8764	Low
ENSG00000106927	20.4494	ENSG00000126259	19.202	Low
ENSG00000075290	20.4812	ENSG00000125931	22.2731	Low
ENSG00000170523	20.6484	ENSG00000003249	21.379	Low
ENSG00000140459	20.9047	ENSG00000118434	19.1838	Low
ENSG00000179542	20.908	ENSG00000080709	20.0117	Low
ENSG00000047617	20.9189	ENSG00000179796	21.0003	Low
ENSG00000183160	20.9205	ENSG00000145861	20.5751	Low
ENSG00000102935	21.0116	ENSG00000105549	20.5117	Low
ENSG00000108823	21.0403	ENSG00000142611	22.7262	Low
ENSG00000129451	21.125	ENSG00000085741	22.843	Low
ENSG00000178248	21.2586	ENSG00000187664	21.7054	Low
ENSG00000138606	21.4117	ENSG00000137819	19.8906	Low
ENSG00000104848	21.4778	ENSG00000135253	22.2022	Low
ENSG00000118094	21.7722	ENSG00000183960	23.3195	Low
ENSG00000136011	21.8691	ENSG00000135097	23.8341	Low
ENSG00000204442	22.2365	ENSG00000154856	22.2311	Low
ENSG00000110347	22.5985	ENSG00000149256	21.2618	Low
ENSG00000148377	22.6369	ENSG00000187730	23.3407	Low
ENSG00000186163	22.8099	ENSG00000156925	22.6588	Low
ENSG00000131379	22.8345	ENSG00000130413	24.8483	Low
ENSG00000179407	22.9315	ENSG00000119457	21.8456	Low
ENSG00000177214	23.2736	ENSG00000143194	24.346	Low
ENSG00000177182	23.7571	ENSG00000198879	22.0419	Low
ENSG00000131409	24.6114	ENSG00000114115	24.7929	Low
ENSG00000135390	25.1014	ENSG00000163689	27.4075	Low
ENSG00000168528	25.4844	ENSG00000153721	23.4274	Low
ENSG00000119913	25.5679	ENSG00000166813	26.709	Low
ENSG00000170091	25.5898	ENSG00000182168	24.8324	Low
ENSG00000174600	25.6162	ENSG00000203808	23.4291	Low
ENSG00000114349	25.6403	ENSG00000198929	23.9372	Low
ENSG00000123561	25.6592	ENSG00000104901	24.7413	Low
ENSG00000100557	25.7324	ENSG00000006047	23.2989	Low
ENSG00000105523	25.7593	ENSG00000105146	25.0469	Low
ENSG00000197083	25.8751	ENSG00000130988	23.8592	Low
ENSG00000137648	26.2022	ENSG00000183032	27.1155	Low
ENSG00000124568	26.6355	ENSG00000205795	26.7382	Low
ENSG00000177551	26.6822	ENSG00000162761	28.3154	Low
ENSG00000152580	26.8419	ENSG00000173868	25.2536	Low
ENSG00000188784	27.0005	ENSG00000121440	25.5555	Low
ENSG00000010932	27.3439	ENSG00000132821	26.1432	Low
ENSG00000163898	27.6302	ENSG00000157214	27.3154	Low
ENSG00000173572	27.7219	ENSG00000152954	29.1808	Low
ENSG00000189277	27.7723	ENSG00000173950	27.901	Low
ENSG00000130208	27.9187	ENSG00000204611	27.1968	Low
ENSG00000182732	28.5044	ENSG00000179314	26.6579	Low
ENSG00000165192	28.7217	ENSG00000221955	27.0253	Low
ENSG00000118972	28.8146	ENSG00000165621	27.9735	Low
ENSG00000168269	29.1067	ENSG00000124564	26.8706	Low
ENSG00000197503	29.1388	ENSG00000180458	29.4076	Low
ENSG00000180483	29.1624	ENSG00000066230	31.9873	Low
ENSG00000115155	29.6633	ENSG00000135931	29.2092	Low
ENSG00000109625	29.9225	ENSG00000182348	30.0925	Low
ENSG00000149403	30.0614	ENSG00000142627	32.6557	Low
ENSG00000149452	30.3394	ENSG00000163497	28.996	Low
ENSG00000149090	30.6079	ENSG00000134438	32.5018	Low
ENSG00000133454	30.6972	ENSG00000092850	28.8285	Low
ENSG00000171872	30.984	ENSG00000134874	32.3925	Low
ENSG00000185186	31.0921	ENSG00000198155	33.2961	Low
ENSG00000185053	31.6459	ENSG00000168447	32.1912	Low
ENSG00000157103	31.667	ENSG00000107821	33.473	Low
ENSG00000115221	31.8796	ENSG00000081277	34.8651	Low
ENSG00000152217	32.4323	ENSG00000168743	31.5895	Low
ENSG00000135083	32.8439	ENSG00000183856	34.5902	Low
ENSG00000019485	33.0588	ENSG00000186684	34.9324	Low
ENSG00000148082	33.1771	ENSG00000173210	36.4582	Low
ENSG00000123999	33.2615	ENSG00000180806	34.9633	Low
ENSG00000178776	34.0446	ENSG00000105479	36.2061	Low
ENSG00000118702	35.0711	ENSG00000145536	35.7788	Low
ENSG00000010310	35.1305	ENSG00000109472	34.0258	Low
ENSG00000188674	35.2076	ENSG00000183876	37.1621	Low
ENSG00000126545	35.2878	ENSG00000079337	37.2326	Low
ENSG00000101342	35.6397	ENSG00000179294	36.8186	Low
ENSG00000135180	35.7653	ENSG00000196660	37.9704	Low
ENSG00000110799	36.1213	ENSG00000162714	34.0682	Low
ENSG00000132139	36.5727	ENSG00000124194	38.8547	Low
ENSG00000042832	36.6263	ENSG00000153820	36.6253	Low
ENSG00000095596	36.7868	ENSG00000125207	39.7255	Low
ENSG00000197859	37.0913	ENSG00000129244	37.4894	Low
ENSG00000179583	37.1069	ENSG00000160113	37.5167	Low
ENSG00000175388	37.5155	ENSG00000198216	39.4884	Low
ENSG00000100867	37.5407	ENSG00000158352	35.0101	Low
ENSG00000111704	37.6769	ENSG00000091136	35.0061	Low
ENSG00000215452	37.7803	ENSG00000101670	41.4436	Low
ENSG00000091137	38.1642	ENSG00000151575	40.3646	Low
ENSG00000143536	38.4057	ENSG00000072041	37.7637	Low
ENSG00000065054	38.8877	ENSG00000089558	36.2914	Low
ENSG00000168530	39.3916	ENSG00000175093	37.7541	Low
ENSG00000057149	39.5059	ENSG00000145087	41.6317	Low
ENSG00000198881	39.6103	ENSG00000146122	40.0388	Low
ENSG00000129437	39.6236	ENSG00000146151	40.1331	Low
ENSG00000142549	39.7566	ENSG00000144583	43.6449	Low
ENSG00000167676	39.9845	ENSG00000130758	40.0057	Low
ENSG00000173698	40.0055	ENSG00000177453	36.6797	Low
ENSG00000135409	40.3726	ENSG00000105991	40.7362	Low
ENSG00000109099	40.9125	ENSG00000108352	45.0056	Low
ENSG00000143520	41.3116	ENSG00000116329	38.6403	Low
ENSG00000112137	41.5968	ENSG00000197702	44.8004	Low
ENSG00000198570	42.1313	ENSG00000117154	41.3242	Low
ENSG00000175170	42.7097	ENSG00000085552	40.2743	Low
ENSG00000189129	43.0162	ENSG00000105679	42.508	Low
ENSG00000171564	43.2401	ENSG00000147027	47.5779	Low
ENSG00000179593	43.4478	ENSG00000143434	45.5311	Low
ENSG00000168539	44.0689	ENSG00000168350	48.6865	Low
ENSG00000171346	44.4131	ENSG00000163071	43.2555	Low
ENSG00000122180	44.5113	ENSG00000212127	47.7225	Low
ENSG00000197838	44.824	ENSG00000099953	48.5992	Low
ENSG00000166396	45.3077	ENSG00000203952	43.8972	Low
ENSG00000138944	45.563	ENSG00000127220	45.5331	Low
ENSG00000140798	45.7514	ENSG00000104723	50.5587	Low
ENSG00000137976	45.785	ENSG00000137473	47.6006	Low
ENSG00000221987	46.8445	ENSG00000112246	47.323	Low
ENSG00000168738	46.8531	ENSG00000186281	48.2979	Low
ENSG00000176204	47.2907	ENSG00000161992	48.1997	Low
ENSG00000152578	47.3992	ENSG00000178445	49.3552	Low
ENSG00000105141	47.483	ENSG00000073146	51.3252	Low
ENSG00000102032	47.4836	ENSG00000178343	43.9399	Low
ENSG00000091482	47.9888	ENSG00000164619	44.9012	Low
ENSG00000171209	48.1273	ENSG00000174697	44.7656	Low
ENSG00000128242	48.1985	ENSG00000020577	46.9035	Low
ENSG00000174564	48.2507	ENSG00000215193	46.0466	Low
ENSG00000124435	48.3458	ENSG00000141255	51.6766	Low
ENSG00000206046	48.5177	ENSG00000145248	47.097	Low
ENSG00000160856	48.7201	ENSG00000185774	49.1866	Low
ENSG00000042304	49.1767	ENSG00000173320	50.4292	Low
ENSG00000182566	49.2682	ENSG00000164089	50.4734	Low
ENSG00000073754	49.3505	ENSG00000149201	52.9625	Low
ENSG00000161896	49.6131	ENSG00000088538	49.7765	Low
ENSG00000168843	49.7617	ENSG00000198049	47.8867	Low
ENSG00000139053	49.9406	ENSG00000139915	51.2837	Low
ENSG00000054938	50.1887	ENSG00000175161	54.9633	Low
ENSG00000130377	50.6202	ENSG00000163093	49.4288	Low
ENSG00000138792	50.6628	ENSG00000114656	53.6748	Low
ENSG00000179813	50.9124	ENSG00000117069	49.6754	Low
ENSG00000124812	50.9193	ENSG00000136099	52.6503	Low
ENSG00000187144	51.8426	ENSG00000145808	47.1672	Low
ENSG00000107165	52.239	ENSG00000185818	52.6219	Low
ENSG00000105131	52.3278	ENSG00000155754	53.6844	Low
ENSG00000196935	52.377	ENSG00000178075	51.0917	Low
ENSG00000006788	52.4168	ENSG00000183644	54.2634	Low
ENSG00000110446	52.5429	ENSG00000054179	57.9104	Low
ENSG00000142959	53.0339	ENSG00000184486	57.9431	Low
ENSG00000186340	53.4359	ENSG00000137285	48.483	Low
ENSG00000215853	53.5119	ENSG00000184343	52.9175	Low
ENSG00000128250	53.8867	ENSG00000079689	53.2161	Low
ENSG00000171004	53.9805	ENSG00000160963	53.2901	Low
ENSG00000155511	54.2315	ENSG00000186075	51.0724	Low
ENSG00000138152	54.4637	ENSG00000007372	56.873	Low
ENSG00000129682	55.5603	ENSG00000180113	58.4729	Low
ENSG00000007908	55.8016	ENSG00000005471	52.0309	Low
ENSG00000146910	55.8148	ENSG00000121207	52.0716	Low
ENSG00000006116	56.1048	ENSG00000095627	59.7304	Low
ENSG00000112761	56.5148	ENSG00000176194	51.1842	Low
ENSG00000174776	56.706	ENSG00000134443	52.6887	Low
ENSG00000122194	56.8382	ENSG00000139971	52.4475	Low
ENSG00000041515	57.8374	ENSG00000198826	63.2223	Low
ENSG00000177599	57.9278	ENSG00000186205	56.9974	Low
ENSG00000136383	58.4637	ENSG00000213085	59.1586	Low
ENSG00000116785	59.0992	ENSG00000171094	58.3931	Low
ENSG00000146411	59.4209	ENSG00000130720	60.5761	Low
ENSG00000205436	59.4426	ENSG00000154548	57.4495	Low
ENSG00000178522	60.1367	ENSG00000109576	58.7623	Low
ENSG00000197233	61.1564	ENSG00000136982	57.3765	Low
ENSG00000007314	61.2244	ENSG00000105877	57.6184	Low
ENSG00000181418	61.6171	ENSG00000170893	64.3816	Low
ENSG00000133105	61.6447	ENSG00000185015	58.0511	Low
ENSG00000012504	61.7961	ENSG00000175928	58.0697	Low
ENSG00000185739	61.8771	ENSG00000004809	66.1995	Low
ENSG00000178462	62.1026	ENSG00000145824	56.3111	Low
ENSG00000100012	62.5325	ENSG00000141934	67.0055	Low
ENSG00000213424	62.7475	ENSG00000165325	62.8471	Low
ENSG00000159167	63.7437	ENSG00000162426	62.624	Low
ENSG00000109047	64.0971	ENSG00000100842	63.5847	Low
ENSG00000180509	64.305	ENSG00000130054	70.9349	Low
ENSG00000138722	64.403	ENSG00000176490	62.0421	Low
ENSG00000105427	64.4806	ENSG00000139874	68.7846	Low
ENSG00000173467	64.7273	ENSG00000137834	62.5737	Low
ENSG00000167216	64.8962	ENSG00000108387	61.7143	Low
ENSG00000136531	65.1182	ENSG00000133740	65.7671	Low
ENSG00000144410	65.8235	ENSG00000154274	68.9084	Low
ENSG00000215262	66.3059	ENSG00000109089	64.2648	Low
ENSG00000100078	66.811	ENSG00000162745	66.7633	Low
ENSG00000171431	66.9253	ENSG00000187260	71.7018	Low
ENSG00000139357	66.9838	ENSG00000161860	66.7486	Low
ENSG00000125879	67.0922	ENSG00000162779	65.8821	Low
ENSG00000147082	67.4006	ENSG00000189221	72.935	Low
ENSG00000196176	67.6613	ENSG00000130540	64.9854	Low
ENSG00000102970	68.2357	ENSG00000187792	68.7734	Low
ENSG00000141316	69.0075	ENSG00000160326	65.174	Low
ENSG00000162687	69.0324	ENSG00000115112	73.3371	Low
ENSG00000196876	69.1958	ENSG00000172426	74.6041	Low
ENSG00000198795	69.2865	ENSG00000169129	71.8345	Low
ENSG00000096395	69.4797	ENSG00000126733	76.6407	Low
ENSG00000214381	70.4134	ENSG00000157445	64.1428	Low
ENSG00000157884	70.9669	ENSG00000181322	78.2645	Low
ENSG00000175267	71.293	ENSG00000100302	72.7678	Low
ENSG00000142408	71.7571	ENSG00000141068	73.6031	Low
ENSG00000090269	72.3512	ENSG00000176635	76.4889	Low
ENSG00000121769	72.8969	ENSG00000029153	71.0523	Low
ENSG00000216560	73.4172	ENSG00000163590	71.1428	Low
ENSG00000166947	73.7678	ENSG00000152467	71.9985	Low
ENSG00000178804	73.8012	ENSG00000111087	71.6192	Low
ENSG00000134376	74.6141	ENSG00000151952	82.2164	Low
ENSG00000179934	74.7991	ENSG00000141040	81.5874	Low
ENSG00000165953	75.9944	ENSG00000104883	82.9429	Low
ENSG00000111834	76.049	ENSG00000180626	79.549	Low
ENSG00000156269	76.0579	ENSG00000144868	83.1062	Low
ENSG00000113212	77.414	ENSG00000165474	79.8628	Low
ENSG00000139865	77.4664	ENSG00000126562	70.1214	Low
ENSG00000196549	77.6413	ENSG00000204174	80.2104	Low
ENSG00000154143	77.8523	ENSG00000129595	85.7928	Low
ENSG00000196091	78.2352	ENSG00000141096	75.2815	Low
ENSG00000099972	78.3905	ENSG00000065833	74.1016	Low
ENSG00000091986	78.3935	ENSG00000139567	82.6973	Low
ENSG00000138813	78.5014	ENSG00000117595	84.9933	Low
ENSG00000175818	78.633	ENSG00000078018	76.3775	Low
ENSG00000142798	78.6642	ENSG00000158528	82.8764	Low
ENSG00000203690	78.9235	ENSG00000122679	77.7849	Low
ENSG00000122420	79.2524	ENSG00000115507	79.5713	Low
ENSG00000134160	80.1025	ENSG00000147536	81.3189	Low
ENSG00000189057	80.3114	ENSG00000078900	84.8389	Low
ENSG00000102468	80.5536	ENSG00000198939	88.73	Low
ENSG00000148935	81.3062	ENSG00000120210	89.3457	Low
ENSG00000184144	81.5354	ENSG00000169258	81.6364	Low
ENSG00000163092	81.7637	ENSG00000067900	77.814	Low
ENSG00000220161	81.7823	ENSG00000176165	77.2805	Low
ENSG00000021645	82.0189	ENSG00000198324	89.972	Low
ENSG00000150722	82.2618	ENSG00000186231	86.9168	Low
ENSG00000162753	82.4677	ENSG00000188848	84.1465	Low
ENSG00000006606	83.0874	ENSG00000140025	89.0733	Low
ENSG00000197953	83.4882	ENSG00000154277	77.7416	Low
ENSG00000136688	84.9801	ENSG00000213347	85.433	Low
ENSG00000171401	85.6135	ENSG00000131435	91.9773	Low
ENSG00000198729	87.0129	ENSG00000111058	85.9603	Low
ENSG00000141314	87.3144	ENSG00000166033	96.3747	Low
ENSG00000136872	87.3588	ENSG00000189056	94.4349	Low
ENSG00000180245	87.7785	ENSG00000103067	92.2549	Low
ENSG00000204022	88.9668	ENSG00000169174	92.949	Low
ENSG00000205929	89.4149	ENSG00000124205	86.395	Low
ENSG00000108242	89.6363	ENSG00000007384	94.8638	Low
ENSG00000006377	89.6649	ENSG00000184565	84.0935	Low
ENSG00000172889	90.138	ENSG00000100147	97.7792	Low
ENSG00000146666	90.802	ENSG00000019186	99.5472	Low
ENSG00000213373	91.0773	ENSG00000160838	83.3859	Low
ENSG00000179564	91.2856	ENSG00000184012	87.383	Low
ENSG00000135824	91.3462	ENSG00000147459	88.5703	Low
ENSG00000171557	91.5838	ENSG00000164287	98.0883	Low
ENSG00000188175	91.7182	ENSG00000167971	99.7629	Low
ENSG00000179023	92.392	ENSG00000091844	93.2705	Low
ENSG00000154025	92.526	ENSG00000024526	100.668	Low
ENSG00000095585	92.5726	ENSG00000196581	89.7221	Low
ENSG00000101955	93.2154	ENSG00000150630	85.6792	Low
ENSG00000173581	93.4518	ENSG00000137726	102.13	Low
ENSG00000205420	94.1195	ENSG00000166800	89.3473	Low
ENSG00000157502	94.1231	ENSG00000185988	91.923	Low
ENSG00000165376	94.2377	ENSG00000159714	102.746	Low
ENSG00000196503	94.428	ENSG00000076826	94.2819	Low
ENSG00000115718	95.091	ENSG00000143776	90.1989	Low
ENSG00000150048	95.2776	ENSG00000153246	92.85	Low
ENSG00000187889	95.3939	ENSG00000143494	92.4518	Low
ENSG00000102243	96.3021	ENSG00000198626	92.856	Low
ENSG00000149926	96.4121	ENSG00000110057	96.0804	Low
ENSG00000122641	96.4881	ENSG00000122863	95.3353	Low
ENSG00000149300	96.5251	ENSG00000185973	106.552	Low
ENSG00000168306	98.904	ENSG00000162444	102.487	Low
ENSG00000021461	99.0507	ENSG00000137693	96.3545	Low
ENSG00000183146	99.355	ENSG00000142494	102.759	Low
ENSG00000113520	99.3696	ENSG00000139515	93.2083	Low
ENSG00000168314	99.3941	ENSG00000152430	101.675	Low
ENSG00000196616	99.8268	ENSG00000185559	94.2614	Low
ENSG00000086717	100.312	ENSG00000187068	99.8529	Low
ENSG00000143452	100.661	ENSG00000154438	110.156	Low
ENSG00000183888	100.97	ENSG00000130635	109.249	Low
ENSG00000156097	101.414	ENSG00000147596	101.106	Low
ENSG00000187242	101.891	ENSG00000169856	102.911	Low
ENSG00000156009	102.472	ENSG00000197557	101.001	Low
ENSG00000140481	102.51	ENSG00000151778	93.6277	Low
ENSG00000145626	103.347	ENSG00000197202	112.248	Low
ENSG00000144834	103.439	ENSG00000187905	113.706	Low
ENSG00000106686	103.48	ENSG00000167311	98.8808	Low
ENSG00000188778	104.614	ENSG00000171772	109.814	Low
ENSG00000135248	104.822	ENSG00000148541	105.779	Low
ENSG00000147642	105.119	ENSG00000092421	105.916	Low
ENSG00000174502	105.22	ENSG00000103888	102.679	Low
ENSG00000165841	106.595	ENSG00000145451	105.718	Low
ENSG00000133401	106.857	ENSG00000103855	98.5117	Low
ENSG00000018625	108.802	ENSG00000181773	101.719	Low
ENSG00000178789	110.171	ENSG00000127252	100.362	Low
ENSG00000143184	110.28	ENSG00000158023	110.528	Low
ENSG00000143107	111.676	ENSG00000164171	106.497	Low
ENSG00000115461	111.82	ENSG00000099999	111.826	Low
ENSG00000138411	111.979	ENSG00000139263	106.466	Low
ENSG00000132702	112.041	ENSG00000152894	104.992	Low
ENSG00000148735	112.073	ENSG00000109743	102.473	Low
ENSG00000134489	113.507	ENSG00000123485	104.608	Low
ENSG00000113492	114.019	ENSG00000107623	106.004	Low
ENSG00000106384	114.618	ENSG00000133116	111.703	Low
ENSG00000181355	115.334	ENSG00000169297	108.459	Low
ENSG00000176515	116.367	ENSG00000197296	112.182	Low
ENSG00000112299	116.809	ENSG00000100095	120.558	Low
ENSG00000160539	117.122	ENSG00000156298	111.01	Low
ENSG00000106333	117.796	ENSG00000150627	128.838	Low
ENSG00000182187	117.845	ENSG00000103534	114.344	Low
ENSG00000128512	118.12	ENSG00000115183	120.461	Low
ENSG00000104921	118.141	ENSG00000166153	107.435	Low
ENSG00000177575	118.161	ENSG00000118193	127.492	Low
ENSG00000145850	118.375	ENSG00000177679	128.992	Low
ENSG00000171051	118.904	ENSG00000147256	123.654	Low
ENSG00000127863	119.132	ENSG00000182901	121.751	Low
ENSG00000127472	119.391	ENSG00000130226	110.138	Low
ENSG00000113249	119.947	ENSG00000113296	112.359	Low
ENSG00000174306	120.684	ENSG00000185269	125.576	Low
ENSG00000095752	121.028	ENSG00000106483	117.235	Low
ENSG00000133055	121.094	ENSG00000108370	130.134	Low
ENSG00000203999	121.126	ENSG00000185829	130.483	Low
ENSG00000122386	121.441	ENSG00000166106	117.468	Low
ENSG00000140015	121.474	ENSG00000196376	120.053	Low
ENSG00000168356	122.008	ENSG00000120262	132.161	Low
ENSG00000163534	122.169	ENSG00000111077	125.326	Low
ENSG00000165091	122.653	ENSG00000185149	115.256	Low
ENSG00000123364	122.76	ENSG00000204764	114.27	Low
ENSG00000133101	122.879	ENSG00000111907	114.558	Low
ENSG00000197465	122.976	ENSG00000168952	113.402	Low
ENSG00000140067	123.934	ENSG00000042813	125.249	Low
ENSG00000196208	124.234	ENSG00000198785	119.187	Low
ENSG00000128510	124.279	ENSG00000102302	127.113	Low
ENSG00000136695	124.453	ENSG00000196358	127.605	Low
ENSG00000164684	124.926	ENSG00000138587	113.82	Low
ENSG00000036828	125.129	ENSG00000144668	114.566	Low
ENSG00000182795	125.147	ENSG00000185633	113.666	Low
ENSG00000218537	125.832	ENSG00000148120	122.233	Low
ENSG00000147862	125.879	ENSG00000075673	117.568	Low
ENSG00000134463	125.917	ENSG00000140479	137.811	Low
ENSG00000141469	126.126	ENSG00000158402	137.458	Low
ENSG00000128011	126.398	ENSG00000162738	118.744	Low
ENSG00000166546	126.443	ENSG00000099338	120.659	Low
ENSG00000147573	126.534	ENSG00000165655	136.055	Low
ENSG00000198178	126.701	ENSG00000204291	136.218	Low
ENSG00000138615	127.595	ENSG00000100593	132.249	Low
ENSG00000139610	128.625	ENSG00000117650	140.267	Low
ENSG00000134917	128.728	ENSG00000139880	131.737	Low
ENSG00000125703	128.814	ENSG00000164742	116.82	Low
ENSG00000132915	129.448	ENSG00000186496	140.205	Low
ENSG00000007306	130.018	ENSG00000183963	127.626	Low
ENSG00000182950	130.161	ENSG00000205309	127.896	Low
ENSG00000047457	130.25	ENSG00000053524	119.401	Low
ENSG00000119121	130.403	ENSG00000176273	120.233	Low
ENSG00000137812	130.602	ENSG00000006837	127.187	Low
ENSG00000156920	131.436	ENSG00000173838	135.83	Low
ENSG00000143412	131.935	ENSG00000162344	144.238	Low
ENSG00000005981	132.264	ENSG00000130045	128.615	Low
ENSG00000180914	132.716	ENSG00000104808	125.975	Low
ENSG00000106304	132.879	ENSG00000078295	124.935	Low
ENSG00000187775	133.265	ENSG00000111799	136.354	Low
ENSG00000135406	133.852	ENSG00000162493	127.64	Low
ENSG00000105967	133.895	ENSG00000120645	123.915	Low
ENSG00000196273	136.637	ENSG00000134755	134.899	Low
ENSG00000135222	137.026	ENSG00000109016	127.687	Low
ENSG00000181995	137.27	ENSG00000173611	147.622	Low
ENSG00000182255	137.71	ENSG00000142700	130.937	Low
ENSG00000150086	137.993	ENSG00000181856	142.502	Low
ENSG00000139547	138.214	ENSG00000175538	151.986	Low
ENSG00000170983	138.418	ENSG00000149289	142.404	Low
ENSG00000132514	138.606	ENSG00000125398	125.607	Low
ENSG00000130822	138.885	ENSG00000163251	151.5	Low
ENSG00000068137	139.118	ENSG00000137507	138.294	Low
ENSG00000009724	139.714	ENSG00000158445	127.116	Low
ENSG00000214097	140.293	ENSG00000164199	149.422	Low
ENSG00000149596	140.444	ENSG00000170456	140.555	Low
ENSG00000163395	140.538	ENSG00000157851	145.834	Low
ENSG00000082126	140.662	ENSG00000112218	135.635	Low
ENSG00000138308	141.096	ENSG00000009950	154.993	Low
ENSG00000121594	141.451	ENSG00000004799	140.308	Low
ENSG00000105668	141.67	ENSG00000112139	131.685	Low
ENSG00000135744	143.354	ENSG00000102043	130.948	Low
ENSG00000066405	143.519	ENSG00000076356	134.158	Low
ENSG00000154493	144.326	ENSG00000187079	138.824	Low
ENSG00000153143	144.333	ENSG00000101977	133.134	Low
ENSG00000163673	144.581	ENSG00000152128	150.811	Low
ENSG00000008441	145.047	ENSG00000183048	132.701	Low
ENSG00000103740	145.245	ENSG00000117477	157.225	Low
ENSG00000133246	145.422	ENSG00000086991	156.625	Low
ENSG00000163637	145.767	ENSG00000110076	141.775	Low
ENSG00000118407	146.245	ENSG00000182022	147.672	Low
ENSG00000104967	146.263	ENSG00000140519	146.256	Low
ENSG00000179178	146.485	ENSG00000137808	146.895	Low
ENSG00000182674	147.04	ENSG00000145506	157.108	Low
ENSG00000166152	147.514	ENSG00000165548	156.686	Low
ENSG00000148344	147.771	ENSG00000114279	161.835	Low
ENSG00000137135	147.788	ENSG00000102743	137.22	Low
ENSG00000138162	147.995	ENSG00000197295	152.616	Low
ENSG00000104888	148.163	ENSG00000103546	160.049	Low
ENSG00000166220	150.427	ENSG00000152192	149.041	Low
ENSG00000182533	151.435	ENSG00000148053	156.274	Low
ENSG00000185168	151.745	ENSG00000127399	150.271	Low
ENSG00000010282	152.141	ENSG00000105409	147.678	Low
ENSG00000154864	152.153	ENSG00000158089	154.622	Low
ENSG00000154309	152.63	ENSG00000185386	166.348	Low
ENSG00000120211	152.704	ENSG00000120087	168.254	Low
ENSG00000177455	152.705	ENSG00000123570	163.781	Low
ENSG00000145416	152.716	ENSG00000150760	154.183	Low
ENSG00000214088	153.051	ENSG00000163694	148.598	Low
ENSG00000117407	153.756	ENSG00000165349	148.159	Low
ENSG00000183117	154.406	ENSG00000124003	146.823	Low
ENSG00000165366	155.577	ENSG00000175414	170.95	Low
ENSG00000180155	157.159	ENSG00000080293	172.99	Low
ENSG00000091664	158.599	ENSG00000041353	144.655	Low
ENSG00000175745	159.062	ENSG00000108272	166.469	Low
ENSG00000147255	159.463	ENSG00000146243	169.523	Low
ENSG00000166922	160.324	ENSG00000154736	167.889	Low
ENSG00000124491	160.333	ENSG00000125319	176.536	Low
ENSG00000172260	160.349	ENSG00000120658	171.164	Low
ENSG00000002745	160.833	ENSG00000100433	164.821	Low
ENSG00000160862	161.466	ENSG00000146950	165.859	Low
ENSG00000131480	161.843	ENSG00000141668	157.588	Low
ENSG00000173641	161.876	ENSG00000070371	171.393	Low
ENSG00000139531	161.894	ENSG00000114346	160.383	Low
ENSG00000152583	162.264	ENSG00000169862	166.785	Low
ENSG00000123307	162.512	ENSG00000143630	151.864	Low
ENSG00000197658	162.893	ENSG00000054796	156.988	Low
ENSG00000177025	163.284	ENSG00000101489	153.284	Low
ENSG00000081051	163.299	ENSG00000137198	168.953	Low
ENSG00000161973	163.73	ENSG00000156395	175.195	Low
ENSG00000219073	164	ENSG00000168852	168.646	Low
ENSG00000183695	164.562	ENSG00000115266	171.384	Low
ENSG00000125965	165.97	ENSG00000006283	178.377	Low
ENSG00000122786	166.287	ENSG00000198759	152.013	Low
ENSG00000102387	168.061	ENSG00000167157	168.833	Low
ENSG00000150625	168.472	ENSG00000068078	156.619	Low
ENSG00000187681	168.708	ENSG00000154237	161.335	Low
ENSG00000105767	168.945	ENSG00000155760	183.999	Low
ENSG00000189182	169.404	ENSG00000136636	180.321	Low
ENSG00000169154	170.296	ENSG00000205730	165.363	Low
ENSG00000079393	170.403	ENSG00000088320	177.741	Low
ENSG00000165076	170.538	ENSG00000094804	185	Low
ENSG00000160685	170.962	ENSG00000147647	157.929	Low
ENSG00000161031	172.09	ENSG00000165061	185.067	Low
ENSG00000102349	174.304	ENSG00000175229	183.254	Low
ENSG00000120341	176.03	ENSG00000176896	160.674	Low
ENSG00000183549	176.596	ENSG00000102383	177.405	Low
ENSG00000165457	177.833	ENSG00000144891	172.461	Low
ENSG00000175746	177.863	ENSG00000141574	184.389	Low
ENSG00000088002	178.416	ENSG00000185518	184.623	Low
ENSG00000132669	179.223	ENSG00000152253	178.616	Low
ENSG00000168955	179.345	ENSG00000162627	181.312	Low
ENSG00000126218	180.444	ENSG00000182379	170.316	Low
ENSG00000089250	180.818	ENSG00000136750	185.435	Low
ENSG00000165555	181.83	ENSG00000167011	170.874	Low
ENSG00000162458	182.801	ENSG00000113966	178.985	Low
ENSG00000130158	183.331	ENSG00000177692	167.614	Low
ENSG00000160447	183.996	ENSG00000182223	184.631	Low
ENSG00000070182	184.175	ENSG00000100285	169.298	Low
ENSG00000169435	185.862	ENSG00000163710	184.128	Low
ENSG00000146373	187.916	ENSG00000151948	188.339	Medium
ENSG00000123243	188.532	ENSG00000168077	203.65	Medium
ENSG00000137474	188.75	ENSG00000126787	193.775	Medium
ENSG00000102057	189.011	ENSG00000169181	191.927	Medium
ENSG00000131730	189.483	ENSG00000164715	201.769	Medium
ENSG00000144278	189.497	ENSG00000136193	199.376	Medium
ENSG00000173269	190.031	ENSG00000169905	204.099	Medium
ENSG00000172073	190.355	ENSG00000149054	193.888	Medium
ENSG00000120318	190.923	ENSG00000154040	208.966	Medium
ENSG00000078328	191.242	ENSG00000156453	197.965	Medium
ENSG00000154258	191.529	ENSG00000105514	208.946	Medium
ENSG00000142185	191.755	ENSG00000141837	204.944	Medium
ENSG00000173702	191.977	ENSG00000171724	186.514	Medium
ENSG00000163810	192.01	ENSG00000146453	203.355	Medium
ENSG00000188770	192.84	ENSG00000170608	211.715	Medium
ENSG00000167123	192.941	ENSG00000075461	212.282	Medium
ENSG00000189108	193.017	ENSG00000116117	196.407	Medium
ENSG00000214707	193.024	ENSG00000069431	189.779	Medium
ENSG00000169085	194.537	ENSG00000073712	198.687	Medium
ENSG00000187474	194.65	ENSG00000130762	194.736	Medium
ENSG00000196664	195.616	ENSG00000155792	193.147	Medium
ENSG00000183166	197.265	ENSG00000197467	203.694	Medium
ENSG00000147432	197.4	ENSG00000179604	215.043	Medium
ENSG00000114013	197.411	ENSG00000055813	192.536	Medium
ENSG00000157315	197.874	ENSG00000140660	196.733	Medium
ENSG00000169116	198.22	ENSG00000167100	215.582	Medium
ENSG00000107447	198.916	ENSG00000116035	191.718	Medium
ENSG00000166924	199.47	ENSG00000006607	209.041	Medium
ENSG00000125170	199.549	ENSG00000110881	219.835	Medium
ENSG00000198326	200.332	ENSG00000173599	197.501	Medium
ENSG00000101292	200.441	ENSG00000197928	195.107	Medium
ENSG00000139540	200.519	ENSG00000167693	215.533	Medium
ENSG00000101846	200.839	ENSG00000205073	208.029	Medium
ENSG00000165495	200.939	ENSG00000006747	199.905	Medium
ENSG00000198844	201.054	ENSG00000158813	205.611	Medium
ENSG00000162337	201.696	ENSG00000080823	216.624	Medium
ENSG00000163492	201.76	ENSG00000104866	192.342	Medium
ENSG00000164344	201.946	ENSG00000115255	221.335	Medium
ENSG00000186652	202.795	ENSG00000105855	220.565	Medium
ENSG00000197506	204.174	ENSG00000185046	218.089	Medium
ENSG00000204920	204.856	ENSG00000196605	206.486	Medium
ENSG00000141527	204.887	ENSG00000115884	220.881	Medium
ENSG00000066735	205.192	ENSG00000174871	206.987	Medium
ENSG00000198488	205.887	ENSG00000171320	219.642	Medium
ENSG00000196338	206.222	ENSG00000173126	217.873	Medium
ENSG00000007001	206.226	ENSG00000139445	187.187	Medium
ENSG00000130035	206.795	ENSG00000196793	188.053	Medium
ENSG00000104368	206.998	ENSG00000164663	227.545	Medium
ENSG00000160111	207.694	ENSG00000149016	220.357	Medium
ENSG00000151365	208.103	ENSG00000162409	229.354	Medium
ENSG00000049192	208.752	ENSG00000184185	227.939	Medium
ENSG00000160180	208.815	ENSG00000140807	222.197	Medium
ENSG00000119946	209.757	ENSG00000145386	224.561	Medium
ENSG00000170044	209.797	ENSG00000179104	190.904	Medium
ENSG00000206072	209.983	ENSG00000019505	212.086	Medium
ENSG00000186448	210.087	ENSG00000127688	203.405	Medium
ENSG00000135338	210.115	ENSG00000162433	223.274	Medium
ENSG00000197614	210.231	ENSG00000061337	230.401	Medium
ENSG00000166741	210.812	ENSG00000165807	212.635	Medium
ENSG00000147570	210.866	ENSG00000061918	221.859	Medium
ENSG00000138119	210.94	ENSG00000174915	194.201	Medium
ENSG00000131746	210.956	ENSG00000171811	220.898	Medium
ENSG00000075213	211.136	ENSG00000166689	228.746	Medium
ENSG00000155087	211.899	ENSG00000167703	211.295	Medium
ENSG00000151422	213.738	ENSG00000170412	211.209	Medium
ENSG00000120054	213.946	ENSG00000100504	224.167	Medium
ENSG00000134757	214.28	ENSG00000166592	200.624	Medium
ENSG00000198515	214.887	ENSG00000107338	212.65	Medium
ENSG00000164342	214.915	ENSG00000171766	213.75	Medium
ENSG00000141161	216.137	ENSG00000121905	201.581	Medium
ENSG00000115593	216.144	ENSG00000159712	225.428	Medium
ENSG00000136160	216.947	ENSG00000163293	238.215	Medium
ENSG00000176034	217.804	ENSG00000130702	234.976	Medium
ENSG00000186583	218.214	ENSG00000073792	207.929	Medium
ENSG00000163632	218.812	ENSG00000154102	227.769	Medium
ENSG00000187045	218.845	ENSG00000178996	206.011	Medium
ENSG00000127318	220.618	ENSG00000183111	206.214	Medium
ENSG00000116675	220.944	ENSG00000170425	237.738	Medium
ENSG00000183035	221.65	ENSG00000078114	239.014	Medium
ENSG00000150782	222.185	ENSG00000164362	240.323	Medium
ENSG00000215595	224.083	ENSG00000163624	214.029	Medium
ENSG00000072694	224.163	ENSG00000056661	224.933	Medium
ENSG00000005961	225.605	ENSG00000187164	244.324	Medium
ENSG00000142235	225.969	ENSG00000121406	226.745	Medium
ENSG00000198756	226.259	ENSG00000143320	219.087	Medium
ENSG00000132704	226.421	ENSG00000151117	249.189	Medium
ENSG00000176909	226.455	ENSG00000111218	243.169	Medium
ENSG00000069712	227.062	ENSG00000075891	239.018	Medium
ENSG00000136052	227.94	ENSG00000165028	249.45	Medium
ENSG00000154188	228.02	ENSG00000136141	250.382	Medium
ENSG00000087245	228.107	ENSG00000119865	239.746	Medium
ENSG00000124818	228.417	ENSG00000204852	241.316	Medium
ENSG00000170819	228.749	ENSG00000163884	231.873	Medium
ENSG00000099994	229.29	ENSG00000120693	249.494	Medium
ENSG00000143147	229.638	ENSG00000008735	247.999	Medium
ENSG00000175764	230.13	ENSG00000175920	232.196	Medium
ENSG00000187095	230.145	ENSG00000157927	253.142	Medium
ENSG00000167800	231.339	ENSG00000137274	248.355	Medium
ENSG00000164283	231.359	ENSG00000132164	238.528	Medium
ENSG00000167755	232.673	ENSG00000104081	221.696	Medium
ENSG00000066336	233.095	ENSG00000183723	247.754	Medium
ENSG00000158125	233.157	ENSG00000151718	247.945	Medium
ENSG00000166148	233.535	ENSG00000173376	243.106	Medium
ENSG00000133328	236.071	ENSG00000042317	254.443	Medium
ENSG00000081985	236.373	ENSG00000143382	233.964	Medium
ENSG00000123843	236.5	ENSG00000171804	259.207	Medium
ENSG00000112175	237.389	ENSG00000007516	261.069	Medium
ENSG00000156966	237.832	ENSG00000149328	237.781	Medium
ENSG00000106772	238.216	ENSG00000006016	258.109	Medium
ENSG00000163914	239.075	ENSG00000173930	256.995	Medium
ENSG00000152705	239.321	ENSG00000060656	251.32	Medium
ENSG00000101210	240.413	ENSG00000186318	240.121	Medium
ENSG00000112116	240.749	ENSG00000101003	227.634	Medium
ENSG00000092068	240.79	ENSG00000197355	264.115	Medium
ENSG00000215704	241.97	ENSG00000164778	242.228	Medium
ENSG00000136014	243.912	ENSG00000165891	238.406	Medium
ENSG00000144366	244.642	ENSG00000137875	261.274	Medium
ENSG00000123454	246.394	ENSG00000141577	267.331	Medium
ENSG00000118017	248.64	ENSG00000020181	270.021	Medium
ENSG00000114853	248.998	ENSG00000185480	267.83	Medium
ENSG00000116726	249.193	ENSG00000162543	264.726	Medium
ENSG00000178917	250.056	ENSG00000181409	255.146	Medium
ENSG00000143842	250.077	ENSG00000183018	254.469	Medium
ENSG00000162896	250.826	ENSG00000136295	273.635	Medium
ENSG00000123870	250.887	ENSG00000170558	264.296	Medium
ENSG00000144596	251.354	ENSG00000097096	266.739	Medium
ENSG00000100987	251.4	ENSG00000167861	271.24	Medium
ENSG00000188822	251.688	ENSG00000161298	264.778	Medium
ENSG00000178473	251.877	ENSG00000112759	264.089	Medium
ENSG00000126603	252.232	ENSG00000173805	230.196	Medium
ENSG00000126467	252.53	ENSG00000159267	254.516	Medium
ENSG00000134769	252.827	ENSG00000186314	271.392	Medium
ENSG00000172164	253.219	ENSG00000186868	277.877	Medium
ENSG00000068985	253.481	ENSG00000099282	230.583	Medium
ENSG00000086159	254.328	ENSG00000017621	268.906	Medium
ENSG00000100427	254.881	ENSG00000197943	272.279	Medium
ENSG00000163823	254.924	ENSG00000105976	252.858	Medium
ENSG00000182749	255.285	ENSG00000198208	277.322	Medium
ENSG00000132744	255.614	ENSG00000154917	280.517	Medium
ENSG00000196684	257.056	ENSG00000119630	273.495	Medium
ENSG00000011465	257.11	ENSG00000170100	270.765	Medium
ENSG00000134256	259.625	ENSG00000186235	264.05	Medium
ENSG00000101951	261.32	ENSG00000158286	284.916	Medium
ENSG00000091831	263.101	ENSG00000187583	275.166	Medium
ENSG00000186442	263.911	ENSG00000164076	287.854	Medium
ENSG00000133962	264.186	ENSG00000100206	286.542	Medium
ENSG00000187720	266.382	ENSG00000077522	293.315	Medium
ENSG00000135373	268.952	ENSG00000167513	292.938	Medium
ENSG00000057593	269	ENSG00000188266	294.702	Medium
ENSG00000136573	269.212	ENSG00000112742	273.337	Medium
ENSG00000180383	269.675	ENSG00000104361	293.495	Medium
ENSG00000160062	269.804	ENSG00000197208	285.378	Medium
ENSG00000143674	270.471	ENSG00000170689	286.598	Medium
ENSG00000164221	272.365	ENSG00000134815	284.844	Medium
ENSG00000198074	272.635	ENSG00000196678	291.996	Medium
ENSG00000156265	272.719	ENSG00000196632	270.027	Medium
ENSG00000154252	273.918	ENSG00000171444	299.714	Medium
ENSG00000156042	274.93	ENSG00000071282	290.068	Medium
ENSG00000153563	276.046	ENSG00000132932	301.795	Medium
ENSG00000183671	276.392	ENSG00000134363	303.916	Medium
ENSG00000113073	276.74	ENSG00000146072	264.99	Medium
ENSG00000140835	277.176	ENSG00000100271	294.531	Medium
ENSG00000164309	278.426	ENSG00000085224	289.142	Medium
ENSG00000072201	278.752	ENSG00000196458	293.135	Medium
ENSG00000198223	279.212	ENSG00000150938	276.043	Medium
ENSG00000111860	279.668	ENSG00000127191	263.447	Medium
ENSG00000206561	280.375	ENSG00000135476	254.752	Medium
ENSG00000104804	281.764	ENSG00000170264	303.754	Medium
ENSG00000142552	282.999	ENSG00000173811	300.324	Medium
ENSG00000142677	283.509	ENSG00000117877	307.769	Medium
ENSG00000173535	284.032	ENSG00000197380	309.394	Medium
ENSG00000107130	284.767	ENSG00000123685	286.355	Medium
ENSG00000119943	286.356	ENSG00000164011	301.58	Medium
ENSG00000138131	286.824	ENSG00000164038	314.939	Medium
ENSG00000136869	290.452	ENSG00000090013	311.791	Medium
ENSG00000134030	290.945	ENSG00000168078	320.174	Medium
ENSG00000128655	292.947	ENSG00000158079	268.63	Medium
ENSG00000113758	293.149	ENSG00000040608	304.505	Medium
ENSG00000122035	293.983	ENSG00000083817	318.466	Medium
ENSG00000177984	294.543	ENSG00000095637	312.365	Medium
ENSG00000187288	294.68	ENSG00000150455	297.771	Medium
ENSG00000215866	295.556	ENSG00000133216	313.942	Medium
ENSG00000134504	295.652	ENSG00000178401	317.007	Medium
ENSG00000117594	296.325	ENSG00000158406	315.341	Medium
ENSG00000169562	299.026	ENSG00000066279	312.395	Medium
ENSG00000102309	299.231	ENSG00000167107	327.735	Medium
ENSG00000079385	299.318	ENSG00000134057	330.516	Medium
ENSG00000205593	301.518	ENSG00000132881	333.038	Medium
ENSG00000159403	301.976	ENSG00000063015	281.51	Medium
ENSG00000165821	302.031	ENSG00000167695	286.106	Medium
ENSG00000185955	302.719	ENSG00000100038	330.453	Medium
ENSG00000151458	304.175	ENSG00000126583	332.662	Medium
ENSG00000100079	304.218	ENSG00000131724	320.485	Medium
ENSG00000163435	304.962	ENSG00000145284	318.662	Medium
ENSG00000205336	305.013	ENSG00000112877	317.06	Medium
ENSG00000198561	306.224	ENSG00000143179	291.218	Medium
ENSG00000102145	306.233	ENSG00000139734	335.196	Medium
ENSG00000134369	307.474	ENSG00000204946	325.204	Medium
ENSG00000101222	307.62	ENSG00000185220	325.411	Medium
ENSG00000110841	308.754	ENSG00000106571	336.964	Medium
ENSG00000198547	310.574	ENSG00000144120	340.365	Medium
ENSG00000129993	312.26	ENSG00000133124	299.464	Medium
ENSG00000159164	312.314	ENSG00000151229	342.791	Medium
ENSG00000183092	312.922	ENSG00000185272	317.988	Medium
ENSG00000130561	313.404	ENSG00000140470	310.281	Medium
ENSG00000135443	314.57	ENSG00000136828	339.25	Medium
ENSG00000204597	317.826	ENSG00000100479	314.536	Medium
ENSG00000085514	319.245	ENSG00000152767	350.264	Medium
ENSG00000188687	320.676	ENSG00000152056	300.096	Medium
ENSG00000139926	321.966	ENSG00000197714	345.105	Medium
ENSG00000128802	326.014	ENSG00000176428	354.115	Medium
ENSG00000113140	330.894	ENSG00000163705	365.547	Medium
ENSG00000172828	331.926	ENSG00000127564	303.269	Medium
ENSG00000155099	333.724	ENSG00000101412	352.466	Medium
ENSG00000087589	334.726	ENSG00000067221	320.668	Medium
ENSG00000167723	335.916	ENSG00000176160	365.305	Medium
ENSG00000165490	339.723	ENSG00000124615	355.091	Medium
ENSG00000198904	342.716	ENSG00000155093	369.152	Medium
ENSG00000149554	343.38	ENSG00000129521	370.221	Medium
ENSG00000136689	344.224	ENSG00000197150	380.096	Medium
ENSG00000122176	344.692	ENSG00000177374	343.406	Medium
ENSG00000197711	344.975	ENSG00000157077	333.541	Medium
ENSG00000163141	345.558	ENSG00000010318	328.729	Medium
ENSG00000186329	345.569	ENSG00000149636	368.149	Medium
ENSG00000102794	345.867	ENSG00000130304	365.062	Medium
ENSG00000159588	346.339	ENSG00000101400	337.889	Medium
ENSG00000121898	347.891	ENSG00000165996	365.151	Medium
ENSG00000120471	348.029	ENSG00000139579	384.089	Medium
ENSG00000160097	349.535	ENSG00000145911	326.247	Medium
ENSG00000109943	351.284	ENSG00000204624	368.716	Medium
ENSG00000034971	352.06	ENSG00000180616	353.036	Medium
ENSG00000186431	352.728	ENSG00000137218	368.498	Medium
ENSG00000085871	353.277	ENSG00000147912	338.991	Medium
ENSG00000179111	356.087	ENSG00000134253	327.247	Medium
ENSG00000005379	356.605	ENSG00000100324	357.976	Medium
ENSG00000154646	357.045	ENSG00000154639	371.463	Medium
ENSG00000109339	358.236	ENSG00000188868	324.348	Medium
ENSG00000198835	360.851	ENSG00000128591	361.192	Medium
ENSG00000104055	363.279	ENSG00000175305	392.777	Medium
ENSG00000171403	363.823	ENSG00000091436	349.349	Medium
ENSG00000169894	364.895	ENSG00000114948	334.882	Medium
ENSG00000054282	365.808	ENSG00000104884	382.981	Medium
ENSG00000185482	368.707	ENSG00000167562	353.844	Medium
ENSG00000204831	375.381	ENSG00000091129	414.858	Medium
ENSG00000160323	376.774	ENSG00000198720	381.078	Medium
ENSG00000173208	381.898	ENSG00000070540	411.236	Medium
ENSG00000108797	385.04	ENSG00000176182	358.817	Medium
ENSG00000128928	385.82	ENSG00000079819	415.344	Medium
ENSG00000167749	386.866	ENSG00000196730	413.136	Medium
ENSG00000163462	387.421	ENSG00000178409	391.301	Medium
ENSG00000171291	389.421	ENSG00000142409	355.144	Medium
ENSG00000174791	392.5	ENSG00000071205	403.434	Medium
ENSG00000159239	393.985	ENSG00000178184	358.642	Medium
ENSG00000142661	394.19	ENSG00000141753	431.916	Medium
ENSG00000111319	397.142	ENSG00000172818	379.482	Medium
ENSG00000010278	398.043	ENSG00000106367	422.435	Medium
ENSG00000141337	403.635	ENSG00000053747	431.428	Medium
ENSG00000154133	407.221	ENSG00000015532	412.55	Medium
ENSG00000204099	409.175	ENSG00000073756	438.108	Medium
ENSG00000124493	409.514	ENSG00000082269	441.361	Medium
ENSG00000124664	409.925	ENSG00000154319	388.466	Medium
ENSG00000187908	411.447	ENSG00000099958	377.036	Medium
ENSG00000124602	414.97	ENSG00000168994	387.928	Medium
ENSG00000100246	419.577	ENSG00000164885	448.435	Medium
ENSG00000168959	421.357	ENSG00000140563	455.381	Medium
ENSG00000144671	423.554	ENSG00000050344	428.553	Medium
ENSG00000162747	424.245	ENSG00000110171	412.716	Medium
ENSG00000156510	424.377	ENSG00000000003	433.256	Medium
ENSG00000135144	426.865	ENSG00000157107	449.899	Medium
ENSG00000167748	427.167	ENSG00000148848	398.397	Medium
ENSG00000168612	429.248	ENSG00000198814	474.356	Medium
ENSG00000168781	429.463	ENSG00000105497	463.567	Medium
ENSG00000009694	432.152	ENSG00000122729	406.639	Medium
ENSG00000178386	432.776	ENSG00000167550	474.569	Medium
ENSG00000183814	437.647	ENSG00000162946	458.895	Medium
ENSG00000161270	439.821	ENSG00000163138	408.832	Medium
ENSG00000145246	440.281	ENSG00000134508	402.871	Medium
ENSG00000123415	442.001	ENSG00000182118	414.298	Medium
ENSG00000134321	442.127	ENSG00000070018	478.322	Medium
ENSG00000184574	444.709	ENSG00000004139	439.315	Medium
ENSG00000157833	445.459	ENSG00000182541	473.867	Medium
ENSG00000088340	446.92	ENSG00000125266	414.288	Medium
ENSG00000175106	448.512	ENSG00000204634	429.217	Medium
ENSG00000146904	449.776	ENSG00000114107	496.744	Medium
ENSG00000067191	450.346	ENSG00000135451	489.702	Medium
ENSG00000083807	450.409	ENSG00000155016	479.983	Medium
ENSG00000152926	452.007	ENSG00000197056	446.265	Medium
ENSG00000181019	457.503	ENSG00000100003	446.979	Medium
ENSG00000131400	457.548	ENSG00000125954	472.426	Medium
ENSG00000135439	459.667	ENSG00000105738	419.226	Medium
ENSG00000140675	463.07	ENSG00000072062	474.394	Medium
ENSG00000170423	463.866	ENSG00000120885	510.669	Medium
ENSG00000172123	464.363	ENSG00000181830	457.622	Medium
ENSG00000118946	464.44	ENSG00000168038	495.149	Medium
ENSG00000150681	466.115	ENSG00000130193	443.602	Medium
ENSG00000162430	467.036	ENSG00000003393	496.904	Medium
ENSG00000133243	468.755	ENSG00000183955	433.197	Medium
ENSG00000018280	468.762	ENSG00000004864	444.678	Medium
ENSG00000197124	468.806	ENSG00000144040	435.682	Medium
ENSG00000160190	470.961	ENSG00000186364	502.5	Medium
ENSG00000143387	471.086	ENSG00000182771	465.352	Medium
ENSG00000135966	471.12	ENSG00000059691	462.61	Medium
ENSG00000184916	472.505	ENSG00000156172	435.26	Medium
ENSG00000143178	474.185	ENSG00000116017	453.236	Medium
ENSG00000101311	476.185	ENSG00000151116	444.49	Medium
ENSG00000121552	477.769	ENSG00000159423	459.647	Medium
ENSG00000204147	478.325	ENSG00000123473	445.452	Medium
ENSG00000185010	479.894	ENSG00000095397	498.378	Medium
ENSG00000168461	488.116	ENSG00000111962	483.842	Medium
ENSG00000147394	489.373	ENSG00000103507	498.746	Medium
ENSG00000082458	496.525	ENSG00000143373	461.884	Medium
ENSG00000140876	506.762	ENSG00000077152	458.916	Medium
ENSG00000100629	517.36	ENSG00000092470	524.336	Medium
ENSG00000089356	522.002	ENSG00000101160	478.341	Medium
ENSG00000196705	523.765	ENSG00000078487	494.147	Medium
ENSG00000165168	530.696	ENSG00000068366	576.8	Medium
ENSG00000085465	537.585	ENSG00000166503	534.854	Medium
ENSG00000133195	542.153	ENSG00000197548	495.966	Medium
ENSG00000135541	542.378	ENSG00000029993	545.13	Medium
ENSG00000197632	545.377	ENSG00000021762	494.55	Medium
ENSG00000148737	545.442	ENSG00000100558	572.009	Medium
ENSG00000215559	548.114	ENSG00000182504	519.874	Medium
ENSG00000062524	550.014	ENSG00000119927	515.531	Medium
ENSG00000123411	556.749	ENSG00000165406	606.128	Medium
ENSG00000181513	559.227	ENSG00000121481	617.842	Medium
ENSG00000003400	559.687	ENSG00000126091	531.229	Medium
ENSG00000197249	565.194	ENSG00000172508	612.231	Medium
ENSG00000105369	568.104	ENSG00000135069	587.144	Medium
ENSG00000107554	572.24	ENSG00000086200	592.851	Medium
ENSG00000182197	572.645	ENSG00000142173	530.713	Medium
ENSG00000214106	572.776	ENSG00000157456	521.775	Medium
ENSG00000135077	573	ENSG00000183655	596.824	Medium
ENSG00000184481	573.295	ENSG00000172830	571.4	Medium
ENSG00000140505	573.664	ENSG00000122877	545.734	Medium
ENSG00000064763	576.111	ENSG00000126705	533.286	Medium
ENSG00000134765	577.361	ENSG00000101452	590.658	Medium
ENSG00000134075	582.338	ENSG00000088543	627.105	Medium
ENSG00000183611	584.558	ENSG00000184307	628.726	Medium
ENSG00000108474	586	ENSG00000125648	622.137	Medium
ENSG00000116701	587.484	ENSG00000106477	605.349	Medium
ENSG00000151062	590.542	ENSG00000174292	577.52	Medium
ENSG00000100311	590.698	ENSG00000130544	641.056	Medium
ENSG00000158292	591.372	ENSG00000222049	646.083	Medium
ENSG00000158882	591.657	ENSG00000157617	569.95	Medium
ENSG00000178607	599.293	ENSG00000119280	651.432	Medium
ENSG00000205575	601.505	ENSG00000166770	656.614	Medium
ENSG00000144218	603.122	ENSG00000100294	648.929	Medium
ENSG00000198569	607.494	ENSG00000181104	646.51	Medium
ENSG00000164889	614.735	ENSG00000100372	677.18	Medium
ENSG00000158773	624.351	ENSG00000188026	654.762	Medium
ENSG00000204839	629.071	ENSG00000103150	670.547	Medium
ENSG00000110077	629.836	ENSG00000118508	660.168	Medium
ENSG00000092096	632.988	ENSG00000147119	693.816	Medium
ENSG00000157184	633.08	ENSG00000126870	698.712	Medium
ENSG00000106436	635.057	ENSG00000154059	670.803	Medium
ENSG00000135362	638.875	ENSG00000196652	601.328	Medium
ENSG00000142621	645.765	ENSG00000075131	692.782	Medium
ENSG00000100368	646.561	ENSG00000156795	673.957	Medium
ENSG00000136098	654.06	ENSG00000130589	668.551	Medium
ENSG00000136514	654.066	ENSG00000064393	715.276	Medium
ENSG00000146376	660.115	ENSG00000011143	709.761	Medium
ENSG00000118113	664.308	ENSG00000154764	722.337	Medium
ENSG00000089127	670.904	ENSG00000181751	690.871	Medium
ENSG00000144591	677.708	ENSG00000198719	727.971	Medium
ENSG00000172232	678.122	ENSG00000133789	746.02	Medium
ENSG00000174837	679.447	ENSG00000122965	741.736	Medium
ENSG00000185432	683.889	ENSG00000174365	719.006	Medium
ENSG00000137502	685.455	ENSG00000158301	649.182	Medium
ENSG00000153790	686.527	ENSG00000143971	645.886	Medium
ENSG00000174500	692.879	ENSG00000122591	759.798	Medium
ENSG00000155130	695.895	ENSG00000167065	758.697	Medium
ENSG00000149516	704.429	ENSG00000141971	695.587	Medium
ENSG00000167207	705.207	ENSG00000101447	761.316	Medium
ENSG00000092929	705.267	ENSG00000214046	696.784	Medium
ENSG00000145979	706.078	ENSG00000196465	765.197	Medium
ENSG00000120254	714.186	ENSG00000078246	778.894	Medium
ENSG00000180357	715.102	ENSG00000184281	767.008	Medium
ENSG00000088256	715.329	ENSG00000113070	727.615	Medium
ENSG00000145996	725.768	ENSG00000141933	683.237	Medium
ENSG00000125149	725.838	ENSG00000104381	751.786	Medium
ENSG00000181652	730.649	ENSG00000154114	799.639	Medium
ENSG00000155008	732.456	ENSG00000104427	766.001	Medium
ENSG00000177542	733.783	ENSG00000143190	716.242	Medium
ENSG00000134460	745.542	ENSG00000133027	820.221	Medium
ENSG00000165591	749.646	ENSG00000134146	818.212	Medium
ENSG00000141858	751.646	ENSG00000176485	694.018	Medium
ENSG00000018189	757.115	ENSG00000197530	786.064	Medium
ENSG00000138031	760.186	ENSG00000169016	812.478	Medium
ENSG00000127124	764.986	ENSG00000160408	844.349	Medium
ENSG00000198915	766.609	ENSG00000170545	786.64	Medium
ENSG00000104725	768.818	ENSG00000111667	791.376	Medium
ENSG00000204084	778.88	ENSG00000180611	841.332	Medium
ENSG00000110628	780.082	ENSG00000044115	797.236	Medium
ENSG00000157796	784.205	ENSG00000138617	852.475	Medium
ENSG00000113597	787.25	ENSG00000081377	846.646	Medium
ENSG00000147130	795.124	ENSG00000178921	835.317	Medium
ENSG00000095370	796.838	ENSG00000100726	844.338	Medium
ENSG00000160284	797.965	ENSG00000182871	804.48	Medium
ENSG00000172819	798.518	ENSG00000167565	836.5	Medium
ENSG00000158869	801.815	ENSG00000196083	866.918	Medium
ENSG00000166401	815.998	ENSG00000162676	800.751	Medium
ENSG00000179988	816.788	ENSG00000145916	842.676	Medium
ENSG00000139537	819.852	ENSG00000118960	844.438	Medium
ENSG00000090975	823.048	ENSG00000117724	821.158	Medium
ENSG00000184489	829.179	ENSG00000172469	912.392	Medium
ENSG00000144791	831.236	ENSG00000135045	831.457	Medium
ENSG00000136960	832.167	ENSG00000103995	864.547	Medium
ENSG00000166793	839.444	ENSG00000121671	858.335	Medium
ENSG00000172765	841.068	ENSG00000105339	885.152	Medium
ENSG00000213463	845.253	ENSG00000119650	868.533	Medium
ENSG00000171703	849.496	ENSG00000067992	904.921	Medium
ENSG00000160683	850.904	ENSG00000109084	923.966	Medium
ENSG00000167186	856.338	ENSG00000126773	930.322	Medium
ENSG00000142961	858.207	ENSG00000156374	910.36	Medium
ENSG00000126759	867.288	ENSG00000105321	883.476	Medium
ENSG00000100365	875.587	ENSG00000125246	916.548	Medium
ENSG00000188171	878.588	ENSG00000065802	810.808	Medium
ENSG00000111275	881.508	ENSG00000189077	871.439	Medium
ENSG00000179057	903.788	ENSG00000169914	857.214	Medium
ENSG00000011451	907.225	ENSG00000166004	998.866	Medium
ENSG00000100985	918.533	ENSG00000179598	895.336	Medium
ENSG00000007312	928.464	ENSG00000157350	899.827	Medium
ENSG00000115750	937.712	ENSG00000185716	852.451	Medium
ENSG00000139197	938.5	ENSG00000175352	941.318	Medium
ENSG00000130475	949.119	ENSG00000156313	1008.09	Medium
ENSG00000140265	953.502	ENSG00000100949	919.943	Medium
ENSG00000196743	965.779	ENSG00000197818	883.9	Medium
ENSG00000161267	981.002	ENSG00000185753	984.698	Medium
ENSG00000168246	985.636	ENSG00000119471	1043.06	Medium
ENSG00000110931	994.26	ENSG00000131584	1071.87	Medium
ENSG00000159399	995.085	ENSG00000111652	1049.12	Medium
ENSG00000108506	1001.92	ENSG00000174136	937.447	Medium
ENSG00000101019	1003.55	ENSG00000143376	1074.89	Medium
ENSG00000178685	1004.69	ENSG00000154127	1003.16	Medium
ENSG00000114480	1010.61	ENSG00000168000	1079.19	Medium
ENSG00000063180	1010.9	ENSG00000204954	986.218	Medium
ENSG00000124256	1020.96	ENSG00000198951	1098.33	Medium
ENSG00000148057	1023.86	ENSG00000183605	1131.28	Medium
ENSG00000197696	1031.8	ENSG00000113391	1125.7	Medium
ENSG00000135828	1036.17	ENSG00000066135	1069.88	Medium
ENSG00000144320	1054.28	ENSG00000104324	1090.95	Medium
ENSG00000168016	1057.33	ENSG00000127948	1109.55	Medium
ENSG00000174109	1064.46	ENSG00000120738	1150.71	Medium
ENSG00000126107	1064.65	ENSG00000114737	979.037	Medium
ENSG00000131323	1070.1	ENSG00000113441	979.071	Medium
ENSG00000100364	1070.76	ENSG00000154370	1024.59	Medium
ENSG00000163082	1078.94	ENSG00000141569	1014.2	Medium
ENSG00000159199	1081.21	ENSG00000128731	1194.1	Medium
ENSG00000172780	1082.02	ENSG00000144580	986.754	Medium
ENSG00000066697	1093.53	ENSG00000129480	1106.27	Medium
ENSG00000026751	1098.05	ENSG00000151287	1192.27	Medium
ENSG00000087095	1099.97	ENSG00000157306	1098.76	Medium
ENSG00000143379	1116.1	ENSG00000145029	1052.09	Medium
ENSG00000165389	1116.27	ENSG00000153944	1125.32	Medium
ENSG00000172943	1118.57	ENSG00000161202	1157.93	Medium
ENSG00000163687	1118.99	ENSG00000137074	1229.14	Medium
ENSG00000148468	1120.05	ENSG00000133103	1220.96	Medium
ENSG00000187953	1121.57	ENSG00000141873	1066.94	Medium
ENSG00000167851	1124.73	ENSG00000136114	1070.19	Medium
ENSG00000188917	1125.72	ENSG00000130349	1136.09	Medium
ENSG00000124496	1149.36	ENSG00000139370	1260.33	Medium
ENSG00000214717	1152.01	ENSG00000112029	1179.12	Medium
ENSG00000197162	1157.17	ENSG00000171208	1137.03	Medium
ENSG00000133961	1173.34	ENSG00000144824	1089.9	Medium
ENSG00000116786	1174.51	ENSG00000119714	1286.18	Medium
ENSG00000178922	1180.93	ENSG00000167333	1106.57	Medium
ENSG00000180304	1181.23	ENSG00000186468	1135	Medium
ENSG00000108828	1186.37	ENSG00000113532	1284.03	Medium
ENSG00000171032	1191.53	ENSG00000175104	1289.59	Medium
ENSG00000140564	1194.54	ENSG00000197050	1083.33	Medium
ENSG00000172171	1195.27	ENSG00000083844	1274.15	Medium
ENSG00000134709	1202.59	ENSG00000181852	1133.36	Medium
ENSG00000215503	1206.41	ENSG00000081760	1332.99	Medium
ENSG00000151332	1217.36	ENSG00000114904	1334.03	Medium
ENSG00000177409	1222.06	ENSG00000091732	1313.58	Medium
ENSG00000108798	1229.01	ENSG00000177239	1344.99	Medium
ENSG00000152556	1233.06	ENSG00000170430	1280.76	Medium
ENSG00000188223	1240.37	ENSG00000104689	1294.23	Medium
ENSG00000028277	1248.33	ENSG00000074356	1315.23	Medium
ENSG00000109189	1282.75	ENSG00000167081	1361.79	Medium
ENSG00000026652	1293.05	ENSG00000077514	1344.15	Medium
ENSG00000099308	1294.47	ENSG00000138614	1384.66	Medium
ENSG00000100829	1295.56	ENSG00000146281	1352.84	Medium
ENSG00000139651	1302.78	ENSG00000131797	1267.14	Medium
ENSG00000121895	1311.21	ENSG00000175898	1402.38	Medium
ENSG00000103152	1317.04	ENSG00000205356	1225.85	Medium
ENSG00000184384	1319.74	ENSG00000139291	1394.84	Medium
ENSG00000100106	1320.95	ENSG00000047644	1358.86	Medium
ENSG00000113734	1327.94	ENSG00000109736	1334.07	Medium
ENSG00000067182	1329.36	ENSG00000009335	1421.75	Medium
ENSG00000151093	1334.53	ENSG00000198131	1399.14	Medium
ENSG00000101460	1341.6	ENSG00000089486	1346.62	Medium
ENSG00000140006	1342.61	ENSG00000044446	1395.91	Medium
ENSG00000145012	1351.29	ENSG00000175806	1289.86	Medium
ENSG00000139323	1356.14	ENSG00000163444	1311.18	Medium
ENSG00000104343	1359.05	ENSG00000128595	1414.09	Medium
ENSG00000188419	1366.37	ENSG00000145414	1390.3	Medium
ENSG00000168310	1371.17	ENSG00000114541	1345.59	Medium
ENSG00000169220	1372.47	ENSG00000127337	1310.96	Medium
ENSG00000113552	1375.73	ENSG00000171055	1350.34	Medium
ENSG00000104783	1483.1	ENSG00000119688	1455.46	High
ENSG00000115267	1483.8	ENSG00000166199	1466.67	High
ENSG00000148341	1488.23	ENSG00000147955	1490.45	High
ENSG00000135916	1490.35	ENSG00000215019	1588.01	High
ENSG00000140995	1494.82	ENSG00000204160	1574.97	High
ENSG00000169371	1501.1	ENSG00000116761	1460.42	High
ENSG00000166716	1501.61	ENSG00000136279	1530.69	High
ENSG00000114841	1502.21	ENSG00000168883	1470.65	High
ENSG00000112640	1504.48	ENSG00000151623	1512.73	High
ENSG00000170322	1505.41	ENSG00000154222	1470.95	High
ENSG00000141510	1508.58	ENSG00000134198	1475.25	High
ENSG00000171428	1511.68	ENSG00000179271	1463.33	High
ENSG00000146776	1515.71	ENSG00000002919	1593.24	High
ENSG00000023697	1517.72	ENSG00000169057	1566.9	High
ENSG00000181894	1523.91	ENSG00000134597	1624.94	High
ENSG00000151835	1532.46	ENSG00000170915	1478.39	High
ENSG00000116957	1539.26	ENSG00000137265	1631.13	High
ENSG00000148308	1540.11	ENSG00000221814	1494.61	High
ENSG00000111817	1542.38	ENSG00000137656	1690.12	High
ENSG00000123131	1548.41	ENSG00000140400	1448.61	High
ENSG00000162241	1549.94	ENSG00000118513	1473.45	High
ENSG00000120370	1584.55	ENSG00000169740	1511.35	High
ENSG00000196821	1585.24	ENSG00000116586	1571.1	High
ENSG00000177764	1600.99	ENSG00000184677	1732.22	High
ENSG00000197880	1615.85	ENSG00000097021	1663.06	High
ENSG00000160688	1617.42	ENSG00000146535	1772.42	High
ENSG00000101150	1618.64	ENSG00000095002	1580.12	High
ENSG00000145730	1621.1	ENSG00000163110	1503.17	High
ENSG00000165060	1624.94	ENSG00000053501	1528.38	High
ENSG00000068383	1627.4	ENSG00000130299	1502.64	High
ENSG00000163877	1632.21	ENSG00000089060	1623.61	High
ENSG00000198876	1650.02	ENSG00000137601	1514.4	High
ENSG00000153214	1650.52	ENSG00000138434	1581.27	High
ENSG00000177565	1654.84	ENSG00000197037	1586.72	High
ENSG00000099139	1655.83	ENSG00000168887	1783.85	High
ENSG00000162639	1658.02	ENSG00000088451	1799.13	High
ENSG00000065308	1663.88	ENSG00000082701	1565.41	High
ENSG00000163029	1666.07	ENSG00000112242	1731.23	High
ENSG00000170634	1666.3	ENSG00000120008	1682.58	High
ENSG00000130338	1668.55	ENSG00000126903	1727.48	High
ENSG00000064886	1673.38	ENSG00000105972	1532.83	High
ENSG00000140092	1686.53	ENSG00000103319	1846.47	High
ENSG00000069998	1703.69	ENSG00000101052	1624.61	High
ENSG00000087152	1704.38	ENSG00000180011	1555.94	High
ENSG00000070770	1704.93	ENSG00000134987	1822.54	High
ENSG00000171109	1707.74	ENSG00000100359	1603.26	High
ENSG00000125637	1708.7	ENSG00000151779	1769.95	High
ENSG00000198945	1719.16	ENSG00000125630	1898.24	High
ENSG00000142327	1733.07	ENSG00000172315	1699.65	High
ENSG00000185101	1758.35	ENSG00000011007	1768.79	High
ENSG00000131446	1762.52	ENSG00000119986	1876.34	High
ENSG00000115009	1768.68	ENSG00000100916	1648.68	High
ENSG00000124466	1778.56	ENSG00000158863	1743.16	High
ENSG00000083454	1783.28	ENSG00000125384	1870.1	High
ENSG00000167785	1784.34	ENSG00000175556	1697.71	High
ENSG00000178028	1785.41	ENSG00000135972	1672.42	High
ENSG00000117139	1796.11	ENSG00000101236	1909.45	High
ENSG00000198373	1796.3	ENSG00000132604	1889.73	High
ENSG00000135960	1796.71	ENSG00000155158	1747.71	High
ENSG00000165661	1808.04	ENSG00000138246	1910.88	High
ENSG00000169871	1811.01	ENSG00000103642	1819.88	High
ENSG00000183878	1813.67	ENSG00000172869	1797.04	High
ENSG00000148719	1822.19	ENSG00000143367	1849.67	High
ENSG00000113068	1828.52	ENSG00000125629	1715.93	High
ENSG00000130119	1834.05	ENSG00000146842	1672.51	High
ENSG00000164815	1837.59	ENSG00000095485	2011.26	High
ENSG00000204161	1859.02	ENSG00000153898	2038.64	High
ENSG00000181847	1862.47	ENSG00000169991	1935.38	High
ENSG00000135114	1865.51	ENSG00000132376	1864.04	High
ENSG00000152684	1866.33	ENSG00000165209	1705.82	High
ENSG00000170903	1874.72	ENSG00000204120	1837.1	High
ENSG00000133943	1875.53	ENSG00000197841	1725.22	High
ENSG00000198382	1887.68	ENSG00000165006	1919.61	High
ENSG00000119004	1894.83	ENSG00000168763	1888.41	High
ENSG00000110060	1898.32	ENSG00000059145	1725.12	High
ENSG00000000457	1934.02	ENSG00000155868	1928.15	High
ENSG00000138399	1939.82	ENSG00000141556	1871.09	High
ENSG00000139187	1941.39	ENSG00000143442	2145.16	High
ENSG00000185602	1966.06	ENSG00000101997	1835.16	High
ENSG00000188603	1978.33	ENSG00000172667	2145.74	High
ENSG00000113971	2027.85	ENSG00000178761	1846.96	High
ENSG00000168234	2048.61	ENSG00000165699	2213.76	High
ENSG00000138834	2048.65	ENSG00000197601	2002.98	High
ENSG00000198455	2056.05	ENSG00000157837	2019.15	High
ENSG00000179134	2056.36	ENSG00000125875	2222.64	High
ENSG00000170006	2074.01	ENSG00000163960	2215.74	High
ENSG00000159128	2080.28	ENSG00000151881	1933.24	High
ENSG00000004766	2085.2	ENSG00000132405	2285.8	High
ENSG00000075420	2085.88	ENSG00000059588	2242.84	High
ENSG00000115239	2102.53	ENSG00000197265	2142.76	High
ENSG00000105576	2103.45	ENSG00000177981	2302.89	High
ENSG00000066294	2104.28	ENSG00000130244	1979.54	High
ENSG00000143740	2110.74	ENSG00000198380	2176.93	High
ENSG00000101337	2116.97	ENSG00000126216	2069.36	High
ENSG00000130723	2124.05	ENSG00000145743	2297.39	High
ENSG00000079263	2124.26	ENSG00000110429	2149.05	High
ENSG00000139055	2124.45	ENSG00000111737	2189.57	High
ENSG00000157778	2132.66	ENSG00000163918	2352.47	High
ENSG00000070190	2140.31	ENSG00000128585	2282.39	High
ENSG00000197142	2144.28	ENSG00000088766	2217.51	High
ENSG00000196295	2150.93	ENSG00000163882	2065.22	High
ENSG00000155545	2161.98	ENSG00000106638	2134.22	High
ENSG00000175581	2169.99	ENSG00000088035	2282.57	High
ENSG00000103994	2172.66	ENSG00000153879	2214.87	High
ENSG00000151692	2175.05	ENSG00000107404	2191.44	High
ENSG00000008130	2175.87	ENSG00000068308	2242.61	High
ENSG00000187688	2184.05	ENSG00000145919	2273.5	High
ENSG00000143093	2190.59	ENSG00000127957	1988.59	High
ENSG00000168970	2194.59	ENSG00000184056	2254.03	High
ENSG00000100348	2196.66	ENSG00000164649	2081.2	High
ENSG00000100888	2200.34	ENSG00000171475	2058.62	High
ENSG00000143466	2205.72	ENSG00000131368	2185.97	High
ENSG00000081923	2217.23	ENSG00000072756	2075.6	High
ENSG00000184117	2243.09	ENSG00000143258	2160.92	High
ENSG00000114933	2251.54	ENSG00000166855	2371.35	High
ENSG00000182319	2255.11	ENSG00000112679	2180.84	High
ENSG00000058729	2262.45	ENSG00000099917	2314.26	High
ENSG00000174903	2289.39	ENSG00000091009	2299.3	High
ENSG00000184545	2300.16	ENSG00000169710	2280.9	High
ENSG00000155561	2316.16	ENSG00000105379	2250.11	High
ENSG00000160818	2323.02	ENSG00000140511	2283.48	High
ENSG00000150054	2326.49	ENSG00000136827	2395.22	High
ENSG00000021300	2332.01	ENSG00000147364	2199.62	High
ENSG00000137628	2332.05	ENSG00000197081	2515.99	High
ENSG00000143622	2333.49	ENSG00000132199	2482.74	High
ENSG00000134202	2362.66	ENSG00000178053	2422.42	High
ENSG00000172922	2390.03	ENSG00000128915	2224.91	High
ENSG00000160094	2425.97	ENSG00000171928	2502.22	High
ENSG00000107263	2436.41	ENSG00000183155	2389.49	High
ENSG00000123130	2457.07	ENSG00000107938	2374.61	High
ENSG00000066322	2462.21	ENSG00000065970	2304.36	High
ENSG00000123338	2473.03	ENSG00000180376	2570.26	High
ENSG00000162604	2489.16	ENSG00000132792	2680.68	High
ENSG00000122481	2500.43	ENSG00000147419	2334.38	High
ENSG00000106346	2501.12	ENSG00000136807	2756.72	High
ENSG00000146757	2501.97	ENSG00000129292	2616.05	High
ENSG00000197894	2503.78	ENSG00000105700	2615.45	High
ENSG00000171570	2507.94	ENSG00000135040	2746.65	High
ENSG00000162739	2508.26	ENSG00000171617	2704.82	High
ENSG00000144741	2508.78	ENSG00000105829	2313.05	High
ENSG00000109107	2524.53	ENSG00000114021	2697.17	High
ENSG00000117226	2525.16	ENSG00000185963	2509.5	High
ENSG00000108679	2530.29	ENSG00000160785	2316.93	High
ENSG00000135452	2530.43	ENSG00000087206	2369.53	High
ENSG00000104341	2548	ENSG00000182809	2696.74	High
ENSG00000196547	2553.06	ENSG00000135776	2352.76	High
ENSG00000131759	2553.74	ENSG00000073417	2685.6	High
ENSG00000187221	2568.09	ENSG00000107959	2469.83	High
ENSG00000166272	2572.88	ENSG00000148841	2579.75	High
ENSG00000160932	2593.05	ENSG00000117151	2580.09	High
ENSG00000117090	2603.05	ENSG00000183864	2445.7	High
ENSG00000101842	2603.87	ENSG00000163291	2545.6	High
ENSG00000118507	2615.67	ENSG00000166902	2475.03	High
ENSG00000125386	2644.99	ENSG00000089639	2619.62	High
ENSG00000100836	2675.93	ENSG00000104231	2742.23	High
ENSG00000152484	2711.11	ENSG00000105726	2719.49	High
ENSG00000166289	2718.17	ENSG00000108175	2548.28	High
ENSG00000133657	2767.32	ENSG00000120875	2939.92	High
ENSG00000140368	2793.43	ENSG00000004455	2632.91	High
ENSG00000178234	2817.05	ENSG00000139436	2934.05	High
ENSG00000185477	2820.62	ENSG00000183020	2734.66	High
ENSG00000157625	2822.59	ENSG00000141279	2903.92	High
ENSG00000130779	2826.09	ENSG00000153207	2596.45	High
ENSG00000166803	2826.37	ENSG00000116120	2599.21	High
ENSG00000078687	2842.99	ENSG00000119403	2777.28	High
ENSG00000094841	2861.09	ENSG00000081181	2866.62	High
ENSG00000197579	2891.2	ENSG00000117620	2622.18	High
ENSG00000137070	2895.89	ENSG00000143157	3142.64	High
ENSG00000123066	2896.1	ENSG00000140497	3200.57	High
ENSG00000110048	2917.76	ENSG00000163607	3118.21	High
ENSG00000158526	2941.93	ENSG00000121413	2864.01	High
ENSG00000117153	2943.66	ENSG00000095261	2807.23	High
ENSG00000091592	2956.38	ENSG00000158435	2857.26	High
ENSG00000130803	2971.05	ENSG00000061936	3263.31	High
ENSG00000197540	2976.53	ENSG00000129353	2811.69	High
ENSG00000140750	2989.5	ENSG00000174373	3053.52	High
ENSG00000162734	2993.27	ENSG00000129657	3069.24	High
ENSG00000165359	2997.41	ENSG00000125656	3078.18	High
ENSG00000013374	3008.34	ENSG00000102096	2875.11	High
ENSG00000137501	3012.34	ENSG00000198265	2999.36	High
ENSG00000137509	3018.53	ENSG00000107643	3215.71	High
ENSG00000006125	3026.14	ENSG00000129187	2858.8	High
ENSG00000162976	3036.48	ENSG00000105568	3002.59	High
ENSG00000069966	3039.23	ENSG00000106799	2837.97	High
ENSG00000160185	3040.45	ENSG00000121644	3101.96	High
ENSG00000136286	3041.05	ENSG00000092964	3146.94	High
ENSG00000205413	3085.62	ENSG00000146872	3080.1	High
ENSG00000162616	3087.42	ENSG00000137500	3330.16	High
ENSG00000135124	3111.39	ENSG00000101391	2948.61	High
ENSG00000123992	3122.88	ENSG00000144579	3166.84	High
ENSG00000205744	3129.55	ENSG00000096063	3236.74	High
ENSG00000085274	3152.16	ENSG00000168646	2866.78	High
ENSG00000137145	3162.32	ENSG00000082258	3342.14	High
ENSG00000165813	3170.48	ENSG00000078618	3445.41	High
ENSG00000143756	3171.18	ENSG00000157601	2936.84	High
ENSG00000088833	3180.35	ENSG00000149923	3182.23	High
ENSG00000104774	3205.12	ENSG00000198860	2909.51	High
ENSG00000104814	3210.68	ENSG00000146918	2954.93	High
ENSG00000172673	3231.14	ENSG00000111581	3546.88	High
ENSG00000180644	3269.05	ENSG00000163681	3519.09	High
ENSG00000138640	3269.24	ENSG00000007255	3080.34	High
ENSG00000112763	3317.41	ENSG00000154229	3576.51	High
ENSG00000005893	3331.11	ENSG00000145740	3073.43	High
ENSG00000105393	3334.48	ENSG00000133641	3411.55	High
ENSG00000105851	3364.14	ENSG00000108588	3111.08	High
ENSG00000204316	3364.57	ENSG00000105245	3179.39	High
ENSG00000076554	3380.66	ENSG00000089154	3085.72	High
ENSG00000171115	3401.11	ENSG00000181896	3527.49	High
ENSG00000196498	3401.62	ENSG00000028528	3112.38	High
ENSG00000197839	3446.41	ENSG00000162290	3402.03	High
ENSG00000143393	3452.3	ENSG00000038002	3797.3	High
ENSG00000106952	3479.95	ENSG00000167671	3427.59	High
ENSG00000164040	3491.29	ENSG00000141298	3767.99	High
ENSG00000111328	3520.68	ENSG00000116095	3518.39	High
ENSG00000172331	3529.08	ENSG00000135297	3610.91	High
ENSG00000023902	3568.34	ENSG00000119508	3716.57	High
ENSG00000059378	3571.84	ENSG00000125351	3550.43	High
ENSG00000116584	3599.45	ENSG00000054116	3973.22	High
ENSG00000158290	3629.75	ENSG00000156858	3919.7	High
ENSG00000166454	3631.43	ENSG00000104973	3355.7	High
ENSG00000178977	3632.14	ENSG00000158941	3408.86	High
ENSG00000181827	3648.2	ENSG00000153560	3802.82	High
ENSG00000074706	3674.26	ENSG00000134313	3433.77	High
ENSG00000126088	3682.99	ENSG00000151239	4061.14	High
ENSG00000123106	3705.49	ENSG00000155380	3577.59	High
ENSG00000148688	3745.02	ENSG00000145349	4111.89	High
ENSG00000100226	3752.05	ENSG00000158796	3546.45	High
ENSG00000183624	3758.05	ENSG00000116062	3402.18	High
ENSG00000173473	3760.84	ENSG00000135837	3940.93	High
ENSG00000121858	3780.88	ENSG00000071859	4155.81	High
ENSG00000130813	3796.45	ENSG00000067057	3542.77	High
ENSG00000177666	3803.7	ENSG00000125450	3468.94	High
ENSG00000071054	3805.36	ENSG00000198589	3878.42	High
ENSG00000205189	3820.26	ENSG00000106635	3861.94	High
ENSG00000204397	3822.48	ENSG00000124164	3563.99	High
ENSG00000019995	3822.63	ENSG00000073921	3891.71	High
ENSG00000143390	3827.76	ENSG00000108468	3810.34	High
ENSG00000185591	3838.2	ENSG00000114030	3564.25	High
ENSG00000140931	3859.43	ENSG00000159202	4196.36	High
ENSG00000165102	3899.2	ENSG00000047365	3744.38	High
ENSG00000101577	3918.26	ENSG00000135698	3952.81	High
ENSG00000143507	3947.32	ENSG00000101310	4229.72	High
ENSG00000167491	3965.28	ENSG00000125457	3612.45	High
ENSG00000102908	3998.57	ENSG00000160305	4152.56	High
ENSG00000157873	4009.64	ENSG00000006625	3914.49	High
ENSG00000075089	4011.89	ENSG00000114982	3833.57	High
ENSG00000151150	4019.2	ENSG00000060762	3684.13	High
ENSG00000024048	4020.06	ENSG00000125826	4122.52	High
ENSG00000160588	4037.98	ENSG00000196911	3845.11	High
ENSG00000114439	4048.94	ENSG00000022267	4165.52	High
ENSG00000221940	4051.07	ENSG00000163428	3671.86	High
ENSG00000138964	4056.16	ENSG00000176986	4432.59	High
ENSG00000102316	4065.41	ENSG00000173020	3929.7	High
ENSG00000173821	4069.98	ENSG00000065613	4141.63	High
ENSG00000198641	4107.49	ENSG00000113300	3786.13	High
ENSG00000104442	4157.3	ENSG00000047188	4505.48	High
ENSG00000117643	4166.29	ENSG00000092201	4112.14	High
ENSG00000118620	4214.63	ENSG00000174446	4060.85	High
ENSG00000013275	4225.02	ENSG00000143553	3833.97	High
ENSG00000179912	4252.4	ENSG00000070669	4651.38	High
ENSG00000132510	4258.45	ENSG00000111843	4183.8	High
ENSG00000171476	4258.82	ENSG00000139190	3974.09	High
ENSG00000171222	4286.53	ENSG00000162961	4356.85	High
ENSG00000139990	4330.93	ENSG00000196843	4417.88	High
ENSG00000186908	4363.68	ENSG00000131389	4273.28	High
ENSG00000140395	4369.44	ENSG00000120306	4710.24	High
ENSG00000148396	4398.96	ENSG00000198839	4331.89	High
ENSG00000170310	4454.49	ENSG00000172340	4920.74	High
ENSG00000120675	4464.93	ENSG00000130816	4529.31	High
ENSG00000137752	4469.89	ENSG00000112305	4537.07	High
ENSG00000171634	4470.52	ENSG00000005955	4628.13	High
ENSG00000112996	4473.39	ENSG00000115760	4666.34	High
ENSG00000055130	4478.75	ENSG00000188895	4546.45	High
ENSG00000123179	4489.15	ENSG00000159346	4323.77	High
ENSG00000082512	4517.9	ENSG00000107341	4261.39	High
ENSG00000065150	4518.94	ENSG00000114742	4109.4	High
ENSG00000111679	4522.06	ENSG00000011523	4363.69	High
ENSG00000173230	4535.98	ENSG00000145868	4232.23	High
ENSG00000142867	4536.87	ENSG00000141030	4389.24	High
ENSG00000198865	4548.72	ENSG00000198818	4908.64	High
ENSG00000120699	4586.34	ENSG00000162924	4477.77	High
ENSG00000177963	4682.84	ENSG00000118873	4760.96	High
ENSG00000214026	4753.69	ENSG00000164758	4867.52	High
ENSG00000124225	4791.26	ENSG00000062650	4748.19	High
ENSG00000133706	4849.08	ENSG00000141429	4453.81	High
ENSG00000169288	4864.13	ENSG00000119787	4626.95	High
ENSG00000101265	4891.82	ENSG00000101474	5004.69	High
ENSG00000143110	4924.43	ENSG00000125834	5279.7	High
ENSG00000132530	4986.06	ENSG00000179262	4627.8	High
ENSG00000186834	4999.56	ENSG00000164463	5216.94	High
ENSG00000152818	5001.56	ENSG00000109381	5303.44	High
ENSG00000138081	5031.01	ENSG00000014123	4724.73	High
ENSG00000137944	5043.75	ENSG00000099624	4998.27	High
ENSG00000147408	5055.77	ENSG00000100483	4880.2	High
ENSG00000198431	5068.6	ENSG00000178449	5081.92	High
ENSG00000160179	5112.93	ENSG00000159322	5388.83	High
ENSG00000079785	5115.58	ENSG00000166619	4769.03	High
ENSG00000117228	5132.56	ENSG00000137414	5323.91	High
ENSG00000026103	5162.68	ENSG00000154001	4877.71	High
ENSG00000135870	5173.6	ENSG00000145050	5473.76	High
ENSG00000115839	5187.21	ENSG00000109220	5622.3	High
ENSG00000184584	5229.28	ENSG00000171735	5011.09	High
ENSG00000171033	5253.62	ENSG00000077150	4899.78	High
ENSG00000119979	5287.69	ENSG00000157014	5415.24	High
ENSG00000145715	5311.39	ENSG00000168918	5429.51	High
ENSG00000102606	5327.14	ENSG00000196839	5149.62	High
ENSG00000101439	5334.74	ENSG00000075292	4843.59	High
ENSG00000163220	5354.68	ENSG00000103653	4994.22	High
ENSG00000130826	5374.09	ENSG00000135090	5778.56	High
ENSG00000089094	5471.07	ENSG00000163634	5342.29	High
ENSG00000094975	5476.11	ENSG00000100568	5105.28	High
ENSG00000115233	5492.74	ENSG00000066777	5792.95	High
ENSG00000136560	5497.36	ENSG00000175348	5769.7	High
ENSG00000132305	5515.94	ENSG00000153147	5295.3	High
ENSG00000121281	5518.59	ENSG00000174485	5223.74	High
ENSG00000002822	5620.73	ENSG00000196199	5935.26	High
ENSG00000169429	5621.45	ENSG00000159592	5136.02	High
ENSG00000104763	5676.22	ENSG00000148154	5500.82	High
ENSG00000137040	5717.33	ENSG00000155304	5572.24	High
ENSG00000105483	5746.06	ENSG00000114125	6065.72	High
ENSG00000151553	5746.57	ENSG00000175215	6072.09	High
ENSG00000180628	5758.52	ENSG00000130985	5237.72	High
ENSG00000072042	5781.58	ENSG00000117713	5834.27	High
ENSG00000100376	5794.93	ENSG00000170949	5808.16	High
ENSG00000067066	5804.97	ENSG00000085832	5853.11	High
ENSG00000107099	5821.83	ENSG00000118855	5402.04	High
ENSG00000108349	5839.89	ENSG00000136436	6182.6	High
ENSG00000167770	5881.38	ENSG00000221914	5710.57	High
ENSG00000133997	5929.22	ENSG00000136770	5571.35	High
ENSG00000145649	5957.76	ENSG00000154642	6497.4	High
ENSG00000143321	5969.91	ENSG00000053254	6102.14	High
ENSG00000121274	5994.69	ENSG00000070081	6548.69	High
ENSG00000198771	6042.49	ENSG00000124333	6085.35	High
ENSG00000139793	6046.4	ENSG00000087365	5594.69	High
ENSG00000083457	6051.25	ENSG00000178952	6150.31	High
ENSG00000145901	6060.23	ENSG00000125740	6691.03	High
ENSG00000160712	6073.34	ENSG00000188186	6354.9	High
ENSG00000042753	6080.28	ENSG00000101096	6014.89	High
ENSG00000198692	6097.69	ENSG00000146083	6151.8	High
ENSG00000134324	6106.97	ENSG00000103978	6615.97	High
ENSG00000166266	6264.35	ENSG00000197324	6262.39	High
ENSG00000198168	6326.48	ENSG00000170633	6859.17	High
ENSG00000105176	6361.26	ENSG00000131504	7024.94	High
ENSG00000130024	6419.11	ENSG00000137193	6217.31	High
ENSG00000130449	6445.52	ENSG00000130177	6874.69	High
ENSG00000121022	6464.84	ENSG00000135968	6859.24	High
ENSG00000170906	6578.82	ENSG00000162636	6524	High
ENSG00000100647	6609.86	ENSG00000072110	7068.51	High
ENSG00000127603	6619.52	ENSG00000163902	6546.74	High
ENSG00000122958	6632.38	ENSG00000173598	7104.93	High
ENSG00000009790	6664.63	ENSG00000137075	7260.48	High
ENSG00000198815	6750.77	ENSG00000114062	6666.81	High
ENSG00000096996	6785.14	ENSG00000133606	7063.46	High
ENSG00000163131	6799.91	ENSG00000137267	7205.38	High
ENSG00000012817	6800.01	ENSG00000121749	7245.64	High
ENSG00000156508	6834.92	ENSG00000129518	7404.94	High
ENSG00000108100	6938.81	ENSG00000125779	6747.47	High
ENSG00000137100	6956.53	ENSG00000176953	7191.15	High
ENSG00000147853	6990.56	ENSG00000105085	6719.58	High
ENSG00000105650	7008.45	ENSG00000169251	7692.32	High
ENSG00000108292	7009.43	ENSG00000115756	6870.81	High
ENSG00000146007	7098.86	ENSG00000090863	7080.98	High
ENSG00000107771	7154.17	ENSG00000130764	7065.19	High
ENSG00000102921	7200.1	ENSG00000141428	6661.81	High
ENSG00000112146	7311.56	ENSG00000168439	6861.27	High
ENSG00000049245	7469.43	ENSG00000198355	6898.5	High
ENSG00000026950	7512.63	ENSG00000118564	7943.3	High
ENSG00000198961	7514.19	ENSG00000122705	7698.19	High
ENSG00000006652	7533.53	ENSG00000129003	6924.85	High
ENSG00000070961	7597.97	ENSG00000124226	7671.41	High
ENSG00000156587	7622.15	ENSG00000111269	7440.42	High
ENSG00000173120	7649.82	ENSG00000104164	7904.29	High
ENSG00000172428	7717.74	ENSG00000140367	8254.16	High
ENSG00000165071	7731.19	ENSG00000134453	7503.94	High
ENSG00000142765	7757.65	ENSG00000180715	7745.91	High
ENSG00000173575	7875.14	ENSG00000153310	8663.27	High
ENSG00000187764	7941.17	ENSG00000143753	8557.98	High
ENSG00000101126	8005.65	ENSG00000110075	8096.3	High
ENSG00000109756	8033.39	ENSG00000126581	7730.95	High
ENSG00000010610	8129.48	ENSG00000123091	8519.08	High
ENSG00000163602	8189.94	ENSG00000143575	7486.63	High
ENSG00000072818	8321.22	ENSG00000108671	7716.91	High
ENSG00000120071	8341.85	ENSG00000145907	7563.11	High
ENSG00000164733	8362.49	ENSG00000071051	7862.97	High
ENSG00000128609	8535.34	ENSG00000144224	7803.65	High
ENSG00000187555	8570.2	ENSG00000151923	8414.49	High
ENSG00000128463	8612.08	ENSG00000154978	9104.01	High
ENSG00000163947	8638.12	ENSG00000138821	7850.74	High
ENSG00000129675	8639.6	ENSG00000131378	8830.7	High
ENSG00000162645	8643.65	ENSG00000213585	8441.83	High
ENSG00000115464	8649.77	ENSG00000158987	7955.34	High
ENSG00000093072	8746.92	ENSG00000076513	9426.52	High
ENSG00000155506	8776.31	ENSG00000135720	8004.72	High
ENSG00000168283	8779.34	ENSG00000169189	8328.12	High
ENSG00000139718	8785.84	ENSG00000184840	9537.72	High
ENSG00000139746	8799.97	ENSG00000188725	8061.38	High
ENSG00000113088	8886.12	ENSG00000116898	9288.3	High
ENSG00000165416	9008.79	ENSG00000159658	9555.98	High
ENSG00000110448	9014.53	ENSG00000184203	8656.78	High
ENSG00000105856	9152.01	ENSG00000084070	8728.37	High
ENSG00000124222	9393.32	ENSG00000079332	9168.09	High
ENSG00000166340	9511.06	ENSG00000040933	8630.89	High
ENSG00000123146	9860.01	ENSG00000124214	10846.1	High
ENSG00000110934	9920.49	ENSG00000211456	10302.1	High
ENSG00000118515	10096.8	ENSG00000134107	10656.7	High
ENSG00000064666	10103	ENSG00000139684	10764.7	High
ENSG00000115762	10161.8	ENSG00000151414	11007.6	High
ENSG00000047346	10246.1	ENSG00000065675	9607.67	High
ENSG00000148834	10429.8	ENSG00000111144	9707.5	High
ENSG00000155903	10615.6	ENSG00000083312	11614.4	High
ENSG00000164096	10643.6	ENSG00000156030	10974	High
ENSG00000136147	10881.2	ENSG00000163320	11175.2	High
ENSG00000092531	10885.8	ENSG00000147526	10243.6	High
ENSG00000115232	11077.7	ENSG00000137845	11428.8	High
ENSG00000005810	11085	ENSG00000140577	10159.7	High
ENSG00000071082	11227.5	ENSG00000101745	10428.5	High
ENSG00000155463	11278.1	ENSG00000184277	10356.2	High
ENSG00000127084	11436.9	ENSG00000109320	10523.6	High
ENSG00000198586	11517.1	ENSG00000205937	11158.3	High
ENSG00000163584	11644.8	ENSG00000087074	11637.6	High
ENSG00000169756	11720.2	ENSG00000134046	10837.3	High
ENSG00000101596	12013.7	ENSG00000117335	11479.8	High
ENSG00000133703	12215.8	ENSG00000109046	11160.5	High
ENSG00000161570	12244.4	ENSG00000166974	13012.7	High
ENSG00000142178	12331.4	ENSG00000103479	13536.7	High
ENSG00000078589	12484.2	ENSG00000168610	13602.4	High
ENSG00000015285	12527.2	ENSG00000181467	13046.5	High
ENSG00000146386	12604.1	ENSG00000112851	13409.7	High
ENSG00000112308	12651.8	ENSG00000119707	12103.7	High
ENSG00000120616	12976.4	ENSG00000109929	13007.7	High
ENSG00000143337	13043	ENSG00000113851	13473.9	High
ENSG00000149823	13313.4	ENSG00000155957	12196.4	High
ENSG00000153922	14347.2	ENSG00000072274	13704.8	High
ENSG00000100097	14538.6	ENSG00000117450	13381.5	High
ENSG00000196329	14682	ENSG00000091164	13978.3	High
ENSG00000163565	14907.8	ENSG00000005812	15053	High
ENSG00000112245	14985.6	ENSG00000109180	14297.5	High
ENSG00000144802	15278.3	ENSG00000213240	15009.6	High
ENSG00000126267	15312.2	ENSG00000076641	14370.9	High
ENSG00000090382	15333	ENSG00000197976	14780.4	High
ENSG00000106560	15708.5	ENSG00000131238	14445.9	High
ENSG00000152291	15767.5	ENSG00000170989	16697.9	High
ENSG00000104880	15792.2	ENSG00000135185	17419.8	High
ENSG00000160255	15821.4	ENSG00000071127	15519.8	High
ENSG00000110031	15851.2	ENSG00000087087	15136.8	High
ENSG00000128739	15925.5	ENSG00000139112	16522.8	High
ENSG00000113648	15952.2	ENSG00000102007	17215.6	High
ENSG00000119048	16103.1	ENSG00000197329	14693.8	High
ENSG00000179456	16104.8	ENSG00000107581	15939.5	High
ENSG00000091317	16120.6	ENSG00000183726	16160.2	High
ENSG00000137955	16170.1	ENSG00000113712	15223.7	High
ENSG00000124942	16332.3	ENSG00000110696	16953.7	High
ENSG00000081320	16644.4	ENSG00000125944	15805.6	High
ENSG00000140280	17206.8	ENSG00000170540	15715.8	High
ENSG00000139278	17293.4	ENSG00000170345	18746.5	High
ENSG00000140740	17341.2	ENSG00000055163	15768	High
ENSG00000112297	17415.1	ENSG00000124193	19175.7	High
ENSG00000163519	18102.9	ENSG00000113328	18274.5	High
ENSG00000107742	18219.6	ENSG00000166226	19446.8	High
ENSG00000197448	18251.1	ENSG00000134884	19467.8	High
ENSG00000142227	18286.3	ENSG00000092199	20039.6	High
ENSG00000111796	19059.6	ENSG00000117133	17524.6	High
ENSG00000179144	19911.5	ENSG00000086598	18946.7	High
ENSG00000145675	20103.8	ENSG00000170348	20841.3	High
ENSG00000065809	20314.7	ENSG00000007944	21827.3	High
ENSG00000136167	20761.2	ENSG00000023734	19131.8	High
ENSG00000076662	21657.9	ENSG00000107372	19782.8	High
ENSG00000113580	22493.8	ENSG00000162909	22516.5	High
ENSG00000131174	22508.6	ENSG00000137876	22226.2	High
ENSG00000130755	22777	ENSG00000146425	23973.8	High
ENSG00000127152	22875.7	ENSG00000115738	23234	High
ENSG00000065357	22914	ENSG00000115310	22705.3	High
ENSG00000165732	22952.2	ENSG00000113732	20860	High
ENSG00000171867	24865	ENSG00000136653	25175.4	High
ENSG00000008517	25594.7	ENSG00000165272	26583.2	High
ENSG00000147168	26011.6	ENSG00000120727	25902	High
ENSG00000110852	26325.5	ENSG00000130066	28803.6	High
ENSG00000108622	26743.8	ENSG00000111371	26218.7	High
ENSG00000119335	26886.3	ENSG00000150459	28785	High
ENSG00000082074	27127.5	ENSG00000069849	27113.7	High
ENSG00000168653	27710.8	ENSG00000172575	30211.5	High
ENSG00000164691	28601.3	ENSG00000185950	29377.8	High
ENSG00000123562	29486.2	ENSG00000048740	30703.5	High
ENSG00000162894	30009.2	ENSG00000091527	31789.5	High
ENSG00000113263	33244.2	ENSG00000100644	31936.8	High
ENSG00000182568	34645.8	ENSG00000175567	37811.3	High
ENSG00000115165	38765.7	ENSG00000150093	37734.2	High
ENSG00000152558	39644.2	ENSG00000147140	38367.1	High
ENSG00000143119	40983.5	ENSG00000150593	39385.1	High
ENSG00000184640	45030.3	ENSG00000136527	41169.9	High
ENSG00000117289	49104.2	ENSG00000136938	45718.8	High
ENSG00000134954	54347.6	ENSG00000134333	55669.2	High
ENSG00000166913	55869.8	ENSG00000183283	60888.8	High
ENSG00000090104	65485.3	ENSG00000156976	67348.4	High
ENSG00000129824	65770.8	ENSG00000104904	65546.1	High
ENSG00000167286	71145.5	ENSG00000198668	64776.8	High
ENSG00000111716	74884.4	ENSG00000158985	70294.1	High
ENSG00000168685	75146.9	ENSG00000172757	75718.4	High
ENSG00000172809	138032	ENSG00000075624	134286	High
ENSG00000137154	151084	ENSG00000166710	166246	High
